# Supplementary material for: A Population-Based Study: How to Identify High-Risk T1–2 Esophageal Cancer Patients?
Source: Front Oncol. 2021 Dec 13;11:766181. doi: 10.3389/fonc.2021.766181 (PMC8710781; doi:10.3389/fonc.2021.766181)
Supplement: Supplementary file 10 [file DataSheet_1.csv]

year of diagnosis	age	sex	race	histology		primary site	grade	tumer size	6th-T	6th-N	6th-M	7th-T	7th-N	7th-M	8th-T	8th-N	8th-M	cause-specific death	othor cause of death	survival months	vital status	sequence number	first malignant primary indicator	primary site	surg prim site
1990	77 years	Male	White	8490/3: Signet ring cell carcinoma	Unclassified	155	Poorly differentiated; Grade III	Blank(s)	Blank(s)	Blank(s)	Blank(s)	Blank(s)	Blank(s)	Blank(s)	Blank(s)	Blank(s)	Blank(s)	Dead (attributable to this cancer dx)	Alive or dead due to cancer	27	Dead	One primary only	Yes	C15.5-Lower third of esophagus	Blank(s)
1993	55 years	Male	White	8140/3: Adenocarcinoma, NOS	Unclassified	155	Poorly differentiated; Grade III	Blank(s)	Blank(s)	Blank(s)	Blank(s)	Blank(s)	Blank(s)	Blank(s)	Blank(s)	Blank(s)	Blank(s)	Dead (attributable to this cancer dx)	Alive or dead due to cancer	20	Dead	One primary only	Yes	C15.5-Lower third of esophagus	Blank(s)
1979	62 years	Male	White	8140/3: Adenocarcinoma, NOS	Unclassified	155	Well differentiated; Grade I	Blank(s)	Blank(s)	Blank(s)	Blank(s)	Blank(s)	Blank(s)	Blank(s)	Blank(s)	Blank(s)	Blank(s)	Alive or dead of other cause	Dead (attributable to causes other than this cancer dx)	141	Dead	One primary only	Yes	C15.5-Lower third of esophagus	Blank(s)
2005	83 years	Male	White	8010/3: Carcinoma, NOS	Unclassified	155	Unknown	999	T1	N0	M1a	Blank(s)	Blank(s)	Blank(s)	Blank(s)	Blank(s)	Blank(s)	Alive or dead of other cause	Dead (attributable to causes other than this cancer dx)	50	Dead	2nd of 2 or more primaries	No	C15.5-Lower third of esophagus	0
1994	78 years	Female	White	8070/3: Squamous cell carcinoma, NOS	Unclassified	158	Moderately differentiated; Grade II	Blank(s)	Blank(s)	Blank(s)	Blank(s)	Blank(s)	Blank(s)	Blank(s)	Blank(s)	Blank(s)	Blank(s)	Dead (attributable to this cancer dx)	Alive or dead due to cancer	57	Dead	One primary only	Yes	C15.8-Overlapping lesion of esophagus	Blank(s)
1988	60 years	Male	White	8070/3: Squamous cell carcinoma, NOS	Unclassified	159	Poorly differentiated; Grade III	Blank(s)	Blank(s)	Blank(s)	Blank(s)	Blank(s)	Blank(s)	Blank(s)	Blank(s)	Blank(s)	Blank(s)	Dead (attributable to this cancer dx)	Alive or dead due to cancer	3	Dead	One primary only	Yes	C15.9-Esophagus, NOS	Blank(s)
1987	56 years	Female	White	8720/3: Malignant melanoma, NOS	Unclassified	155	Unknown	Blank(s)	Blank(s)	Blank(s)	Blank(s)	Blank(s)	Blank(s)	Blank(s)	Blank(s)	Blank(s)	Blank(s)	Dead (attributable to this cancer dx)	Alive or dead due to cancer	12	Dead	2nd of 2 or more primaries	No	C15.5-Lower third of esophagus	Blank(s)
1986	64 years	Male	White	8140/3: Adenocarcinoma, NOS	Unclassified	155	Moderately differentiated; Grade II	Blank(s)	Blank(s)	Blank(s)	Blank(s)	Blank(s)	Blank(s)	Blank(s)	Blank(s)	Blank(s)	Blank(s)	Dead (attributable to this cancer dx)	Alive or dead due to cancer	41	Dead	1st of 2 or more primaries	Yes	C15.5-Lower third of esophagus	Blank(s)
2007	79 years	Female	Asian or Pacific Islander	8071/3: Squamous cell carcinoma, keratinizing, NOS	Unclassified	159	Poorly differentiated; Grade III	50	T1	NX	M1b	Blank(s)	Blank(s)	Blank(s)	Blank(s)	Blank(s)	Blank(s)	Alive or dead of other cause	Dead (attributable to causes other than this cancer dx)	0	Dead	2nd of 2 or more primaries	No	C15.9-Esophagus, NOS	0
2013	65 years	Male	White	8010/3: Carcinoma, NOS	Unclassified	155	Unknown	999	TX	N0	M0	Blank(s)	Blank(s)	Blank(s)	Blank(s)	Blank(s)	Blank(s)	Alive or dead of other cause	Dead (attributable to causes other than this cancer dx)	2	Dead	2nd of 2 or more primaries	No	C15.5-Lower third of esophagus	0
1984	50 years	Female	White	8070/3: Squamous cell carcinoma, NOS	Unclassified	159	Poorly differentiated; Grade III	Blank(s)	Blank(s)	Blank(s)	Blank(s)	Blank(s)	Blank(s)	Blank(s)	Blank(s)	Blank(s)	Blank(s)	Alive or dead of other cause	Dead (attributable to causes other than this cancer dx)	203	Dead	1st of 2 or more primaries	Yes	C15.9-Esophagus, NOS	Blank(s)
1999	58 years	Male	White	8140/3: Adenocarcinoma, NOS	Unclassified	155	Moderately differentiated; Grade II	Blank(s)	Blank(s)	Blank(s)	Blank(s)	Blank(s)	Blank(s)	Blank(s)	Blank(s)	Blank(s)	Blank(s)	Dead (attributable to this cancer dx)	Alive or dead due to cancer	32	Dead	One primary only	Yes	C15.5-Lower third of esophagus	14
2006	77 years	Male	White	8140/3: Adenocarcinoma, NOS	Unclassified	155	Moderately differentiated; Grade II	999	TX	N1	M1b	Blank(s)	Blank(s)	Blank(s)	Blank(s)	Blank(s)	Blank(s)	Dead (attributable to this cancer dx)	Alive or dead due to cancer	3	Dead	2nd of 2 or more primaries	No	C15.5-Lower third of esophagus	0
1999	85+ years	Male	White	8140/3: Adenocarcinoma, NOS	Unclassified	155	Moderately differentiated; Grade II	Blank(s)	Blank(s)	Blank(s)	Blank(s)	Blank(s)	Blank(s)	Blank(s)	Blank(s)	Blank(s)	Blank(s)	Dead (attributable to this cancer dx)	Alive or dead due to cancer	42	Dead	2nd of 2 or more primaries	No	C15.5-Lower third of esophagus	0
2007	85+ years	Male	White	8140/3: Adenocarcinoma, NOS	Unclassified	155	Poorly differentiated; Grade III	999	T1	N0	M0	Blank(s)	Blank(s)	Blank(s)	Blank(s)	Blank(s)	Blank(s)	Dead (attributable to this cancer dx)	Alive or dead due to cancer	7	Dead	2nd of 2 or more primaries	No	C15.5-Lower third of esophagus	0
1996	50 years	Male	White	8140/3: Adenocarcinoma, NOS	Unclassified	155	Poorly differentiated; Grade III	Blank(s)	Blank(s)	Blank(s)	Blank(s)	Blank(s)	Blank(s)	Blank(s)	Blank(s)	Blank(s)	Blank(s)	Alive or dead of other cause	Dead (attributable to causes other than this cancer dx)	199	Dead	1st of 2 or more primaries	Yes	C15.5-Lower third of esophagus	Blank(s)
1989	53 years	Female	White	8071/3: Squamous cell carcinoma, keratinizing, NOS	Unclassified	154	Moderately differentiated; Grade II	Blank(s)	Blank(s)	Blank(s)	Blank(s)	Blank(s)	Blank(s)	Blank(s)	Blank(s)	Blank(s)	Blank(s)	Alive or dead of other cause	Dead (attributable to causes other than this cancer dx)	109	Dead	1st of 2 or more primaries	Yes	C15.4-Middle third of esophagus	Blank(s)
2006	70 years	Male	White	8070/3: Squamous cell carcinoma, NOS	Unclassified	154	Moderately differentiated; Grade II	90	T4	N0	M0	Blank(s)	Blank(s)	Blank(s)	Blank(s)	Blank(s)	Blank(s)	Dead (attributable to this cancer dx)	Alive or dead due to cancer	2	Dead	3rd of 3 or more primaries	No	C15.4-Middle third of esophagus	0
1989	72 years	Female	White	8070/3: Squamous cell carcinoma, NOS	Unclassified	154	Well differentiated; Grade I	Blank(s)	Blank(s)	Blank(s)	Blank(s)	Blank(s)	Blank(s)	Blank(s)	Blank(s)	Blank(s)	Blank(s)	Alive or dead of other cause	Dead (attributable to causes other than this cancer dx)	7	Dead	One primary only	Yes	C15.4-Middle third of esophagus	Blank(s)
1990	56 years	Male	White	8041/3: Small cell carcinoma, NOS	Unclassified	154	Poorly differentiated; Grade III	Blank(s)	Blank(s)	Blank(s)	Blank(s)	Blank(s)	Blank(s)	Blank(s)	Blank(s)	Blank(s)	Blank(s)	Dead (attributable to this cancer dx)	Alive or dead due to cancer	16	Dead	1st of 2 or more primaries	Yes	C15.4-Middle third of esophagus	Blank(s)
1998	72 years	Male	White	8010/3: Carcinoma, NOS	Unclassified	154	Unknown	Blank(s)	Blank(s)	Blank(s)	Blank(s)	Blank(s)	Blank(s)	Blank(s)	Blank(s)	Blank(s)	Blank(s)	Dead (attributable to this cancer dx)	Alive or dead due to cancer	100	Dead	3rd of 3 or more primaries	No	C15.4-Middle third of esophagus	30
1993	69 years	Female	Asian or Pacific Islander	8071/3: Squamous cell carcinoma, keratinizing, NOS	Unclassified	154	Moderately differentiated; Grade II	Blank(s)	Blank(s)	Blank(s)	Blank(s)	Blank(s)	Blank(s)	Blank(s)	Blank(s)	Blank(s)	Blank(s)	Dead (attributable to this cancer dx)	Alive or dead due to cancer	5	Dead	One primary only	Yes	C15.4-Middle third of esophagus	Blank(s)
2000	81 years	Female	Asian or Pacific Islander	8070/3: Squamous cell carcinoma, NOS	Unclassified	155	Unknown	Blank(s)	Blank(s)	Blank(s)	Blank(s)	Blank(s)	Blank(s)	Blank(s)	Blank(s)	Blank(s)	Blank(s)	Alive or dead of other cause	Dead (attributable to causes other than this cancer dx)	65	Dead	2nd of 2 or more primaries	No	C15.5-Lower third of esophagus	0
2013	56 years	Female	White	8070/3: Squamous cell carcinoma, NOS	Unclassified	154	Unknown	999	TX	NX	MX	Blank(s)	Blank(s)	Blank(s)	Blank(s)	Blank(s)	Blank(s)	Dead (attributable to this cancer dx)	Alive or dead due to cancer	14	Dead	2nd of 2 or more primaries	No	C15.4-Middle third of esophagus	0
1988	67 years	Female	White	8070/3: Squamous cell carcinoma, NOS	Unclassified	159	Moderately differentiated; Grade II	Blank(s)	Blank(s)	Blank(s)	Blank(s)	Blank(s)	Blank(s)	Blank(s)	Blank(s)	Blank(s)	Blank(s)	Alive or dead of other cause	Dead (attributable to causes other than this cancer dx)	9	Dead	1st of 2 or more primaries	Yes	C15.9-Esophagus, NOS	Blank(s)
1989	52 years	Male	White	8140/3: Adenocarcinoma, NOS	Unclassified	159	Poorly differentiated; Grade III	Blank(s)	Blank(s)	Blank(s)	Blank(s)	Blank(s)	Blank(s)	Blank(s)	Blank(s)	Blank(s)	Blank(s)	Dead (attributable to this cancer dx)	Alive or dead due to cancer	26	Dead	One primary only	Yes	C15.9-Esophagus, NOS	Blank(s)
1993	66 years	Male	White	8140/3: Adenocarcinoma, NOS	Unclassified	159	Poorly differentiated; Grade III	Blank(s)	Blank(s)	Blank(s)	Blank(s)	Blank(s)	Blank(s)	Blank(s)	Blank(s)	Blank(s)	Blank(s)	Dead (attributable to this cancer dx)	Alive or dead due to cancer	7	Dead	2nd of 2 or more primaries	No	C15.9-Esophagus, NOS	Blank(s)
2013	78 years	Female	White	8070/3: Squamous cell carcinoma, NOS	Unclassified	158	Well differentiated; Grade I	100	TX	N1	M1b	Blank(s)	Blank(s)	Blank(s)	Blank(s)	Blank(s)	Blank(s)	Dead (attributable to this cancer dx)	Alive or dead due to cancer	0	Dead	3rd of 3 or more primaries	No	C15.8-Overlapping lesion of esophagus	0
2017	74 years	Male	White	8070/3: Squamous cell carcinoma, NOS	Unclassified	153	Moderately differentiated; Grade II	Blank(s)	Blank(s)	Blank(s)	Blank(s)	Blank(s)	Blank(s)	Blank(s)	Blank(s)	Blank(s)	Blank(s)	Alive or dead of other cause	Alive or dead due to cancer	19	Alive	6th of 6 or more primaries	No	C15.3-Upper third of esophagus	0
1998	60 years	Male	White	8490/3: Signet ring cell carcinoma	Unclassified	155	Poorly differentiated; Grade III	Blank(s)	Blank(s)	Blank(s)	Blank(s)	Blank(s)	Blank(s)	Blank(s)	Blank(s)	Blank(s)	Blank(s)	Dead (attributable to this cancer dx)	Alive or dead due to cancer	11	Dead	1st of 2 or more primaries	Yes	C15.5-Lower third of esophagus	0
1983	81 years	Male	White	8010/3: Carcinoma, NOS	Unclassified	159	Well differentiated; Grade I	Blank(s)	Blank(s)	Blank(s)	Blank(s)	Blank(s)	Blank(s)	Blank(s)	Blank(s)	Blank(s)	Blank(s)	Dead (attributable to this cancer dx)	Alive or dead due to cancer	0	Dead	2nd of 2 or more primaries	No	C15.9-Esophagus, NOS	Blank(s)
1990	85+ years	Female	White	8140/3: Adenocarcinoma, NOS	Unclassified	159	Poorly differentiated; Grade III	Blank(s)	Blank(s)	Blank(s)	Blank(s)	Blank(s)	Blank(s)	Blank(s)	Blank(s)	Blank(s)	Blank(s)	Dead (attributable to this cancer dx)	Alive or dead due to cancer	6	Dead	2nd of 2 or more primaries	No	C15.9-Esophagus, NOS	Blank(s)
1980	74 years	Female	Black	8070/3: Squamous cell carcinoma, NOS	Unclassified	158	Moderately differentiated; Grade II	Blank(s)	Blank(s)	Blank(s)	Blank(s)	Blank(s)	Blank(s)	Blank(s)	Blank(s)	Blank(s)	Blank(s)	Dead (attributable to this cancer dx)	Alive or dead due to cancer	16	Dead	2nd of 2 or more primaries	No	C15.8-Overlapping lesion of esophagus	Blank(s)
1975	67 years	Male	Black	8021/3: Carcinoma, anaplastic, NOS	Unclassified	154	Undifferentiated; anaplastic; Grade IV	Blank(s)	Blank(s)	Blank(s)	Blank(s)	Blank(s)	Blank(s)	Blank(s)	Blank(s)	Blank(s)	Blank(s)	Dead (attributable to this cancer dx)	Alive or dead due to cancer	1	Dead	One primary only	Yes	C15.4-Middle third of esophagus	Blank(s)
1975	83 years	Male	White	8070/3: Squamous cell carcinoma, NOS	Unclassified	155	Poorly differentiated; Grade III	Blank(s)	Blank(s)	Blank(s)	Blank(s)	Blank(s)	Blank(s)	Blank(s)	Blank(s)	Blank(s)	Blank(s)	Dead (attributable to this cancer dx)	Alive or dead due to cancer	12	Dead	One primary only	Yes	C15.5-Lower third of esophagus	Blank(s)
1975	67 years	Male	White	8070/3: Squamous cell carcinoma, NOS	Unclassified	155	Unknown	Blank(s)	Blank(s)	Blank(s)	Blank(s)	Blank(s)	Blank(s)	Blank(s)	Blank(s)	Blank(s)	Blank(s)	Dead (attributable to this cancer dx)	Alive or dead due to cancer	2	Dead	One primary only	Yes	C15.5-Lower third of esophagus	Blank(s)
1997	85+ years	Female	White	8070/3: Squamous cell carcinoma, NOS	Unclassified	153	Undifferentiated; anaplastic; Grade IV	Blank(s)	Blank(s)	Blank(s)	Blank(s)	Blank(s)	Blank(s)	Blank(s)	Blank(s)	Blank(s)	Blank(s)	Dead (attributable to this cancer dx)	Alive or dead due to cancer	0	Dead	2nd of 2 or more primaries	No	C15.3-Upper third of esophagus	Blank(s)
1975	69 years	Female	White	8070/3: Squamous cell carcinoma, NOS	Unclassified	154	Unknown	Blank(s)	Blank(s)	Blank(s)	Blank(s)	Blank(s)	Blank(s)	Blank(s)	Blank(s)	Blank(s)	Blank(s)	Dead (attributable to this cancer dx)	Alive or dead due to cancer	5	Dead	3rd of 3 or more primaries	No	C15.4-Middle third of esophagus	Blank(s)
1980	71 years	Male	White	8070/3: Squamous cell carcinoma, NOS	Unclassified	155	Moderately differentiated; Grade II	Blank(s)	Blank(s)	Blank(s)	Blank(s)	Blank(s)	Blank(s)	Blank(s)	Blank(s)	Blank(s)	Blank(s)	Dead (attributable to this cancer dx)	Alive or dead due to cancer	10	Dead	2nd of 2 or more primaries	No	C15.5-Lower third of esophagus	Blank(s)
1977	53 years	Male	White	8070/3: Squamous cell carcinoma, NOS	Unclassified	151	Unknown	Blank(s)	Blank(s)	Blank(s)	Blank(s)	Blank(s)	Blank(s)	Blank(s)	Blank(s)	Blank(s)	Blank(s)	Dead (attributable to this cancer dx)	Alive or dead due to cancer	1	Dead	One primary only	Yes	C15.1-Thoracic esophagus	Blank(s)
1979	65 years	Female	White	8070/3: Squamous cell carcinoma, NOS	Unclassified	155	Moderately differentiated; Grade II	Blank(s)	Blank(s)	Blank(s)	Blank(s)	Blank(s)	Blank(s)	Blank(s)	Blank(s)	Blank(s)	Blank(s)	Alive or dead of other cause	Dead (attributable to causes other than this cancer dx)	134	Dead	1st of 2 or more primaries	Yes	C15.5-Lower third of esophagus	Blank(s)
1978	78 years	Female	White	8070/3: Squamous cell carcinoma, NOS	Unclassified	153	Poorly differentiated; Grade III	Blank(s)	Blank(s)	Blank(s)	Blank(s)	Blank(s)	Blank(s)	Blank(s)	Blank(s)	Blank(s)	Blank(s)	Dead (attributable to this cancer dx)	Alive or dead due to cancer	5	Dead	One primary only	Yes	C15.3-Upper third of esophagus	Blank(s)
1983	77 years	Female	White	8070/3: Squamous cell carcinoma, NOS	Unclassified	155	Poorly differentiated; Grade III	Blank(s)	Blank(s)	Blank(s)	Blank(s)	Blank(s)	Blank(s)	Blank(s)	Blank(s)	Blank(s)	Blank(s)	Dead (attributable to this cancer dx)	Alive or dead due to cancer	5	Dead	2nd of 2 or more primaries	No	C15.5-Lower third of esophagus	Blank(s)
1979	70 years	Female	White	8140/3: Adenocarcinoma, NOS	Unclassified	154	Moderately differentiated; Grade II	Blank(s)	Blank(s)	Blank(s)	Blank(s)	Blank(s)	Blank(s)	Blank(s)	Blank(s)	Blank(s)	Blank(s)	Alive or dead of other cause	Dead (attributable to causes other than this cancer dx)	1	Dead	One primary only	Yes	C15.4-Middle third of esophagus	Blank(s)
1986	79 years	Female	White	8070/3: Squamous cell carcinoma, NOS	Unclassified	151	Moderately differentiated; Grade II	Blank(s)	Blank(s)	Blank(s)	Blank(s)	Blank(s)	Blank(s)	Blank(s)	Blank(s)	Blank(s)	Blank(s)	Dead (attributable to this cancer dx)	Alive or dead due to cancer	5	Dead	3rd of 3 or more primaries	No	C15.1-Thoracic esophagus	Blank(s)
1979	56 years	Male	White	8070/3: Squamous cell carcinoma, NOS	Unclassified	153	Moderately differentiated; Grade II	Blank(s)	Blank(s)	Blank(s)	Blank(s)	Blank(s)	Blank(s)	Blank(s)	Blank(s)	Blank(s)	Blank(s)	Dead (attributable to this cancer dx)	Alive or dead due to cancer	5	Dead	One primary only	Yes	C15.3-Upper third of esophagus	Blank(s)
1979	43 years	Male	White	8010/3: Carcinoma, NOS	Unclassified	154	Unknown	Blank(s)	Blank(s)	Blank(s)	Blank(s)	Blank(s)	Blank(s)	Blank(s)	Blank(s)	Blank(s)	Blank(s)	Dead (attributable to this cancer dx)	Alive or dead due to cancer	300	Dead	1st of 2 or more primaries	Yes	C15.4-Middle third of esophagus	Blank(s)
2002	65 years	Male	White	8070/3: Squamous cell carcinoma, NOS	Unclassified	154	Unknown	Blank(s)	Blank(s)	Blank(s)	Blank(s)	Blank(s)	Blank(s)	Blank(s)	Blank(s)	Blank(s)	Blank(s)	Dead (attributable to this cancer dx)	Alive or dead due to cancer	28	Dead	2nd of 2 or more primaries	No	C15.4-Middle third of esophagus	0
1978	45 years	Male	White	8140/3: Adenocarcinoma, NOS	Unclassified	154	Poorly differentiated; Grade III	Blank(s)	Blank(s)	Blank(s)	Blank(s)	Blank(s)	Blank(s)	Blank(s)	Blank(s)	Blank(s)	Blank(s)	Dead (attributable to this cancer dx)	Alive or dead due to cancer	5	Dead	One primary only	Yes	C15.4-Middle third of esophagus	Blank(s)
1979	83 years	Male	White	8070/3: Squamous cell carcinoma, NOS	Unclassified	153	Moderately differentiated; Grade II	Blank(s)	Blank(s)	Blank(s)	Blank(s)	Blank(s)	Blank(s)	Blank(s)	Blank(s)	Blank(s)	Blank(s)	Dead (attributable to this cancer dx)	Alive or dead due to cancer	18	Dead	1st of 2 or more primaries	Yes	C15.3-Upper third of esophagus	Blank(s)
1979	64 years	Female	White	8070/3: Squamous cell carcinoma, NOS	Unclassified	155	Poorly differentiated; Grade III	Blank(s)	Blank(s)	Blank(s)	Blank(s)	Blank(s)	Blank(s)	Blank(s)	Blank(s)	Blank(s)	Blank(s)	Dead (missing/unknown COD)	Dead (missing/unknown COD)	14	Dead	One primary only	Yes	C15.5-Lower third of esophagus	Blank(s)
1979	46 years	Female	Black	8070/3: Squamous cell carcinoma, NOS	Unclassified	150	Moderately differentiated; Grade II	Blank(s)	Blank(s)	Blank(s)	Blank(s)	Blank(s)	Blank(s)	Blank(s)	Blank(s)	Blank(s)	Blank(s)	Dead (attributable to this cancer dx)	Alive or dead due to cancer	8	Dead	One primary only	Yes	C15.0-Cervical esophagus	Blank(s)
2009	61 years	Male	White	8140/3: Adenocarcinoma, NOS	Unclassified	155	Poorly differentiated; Grade III	999	T1	N1	M0	Blank(s)	Blank(s)	Blank(s)	Blank(s)	Blank(s)	Blank(s)	Alive or dead of other cause	Alive or dead due to cancer	114	Alive	2nd of 2 or more primaries	No	C15.5-Lower third of esophagus	53
1978	80 years	Male	White	8140/3: Adenocarcinoma, NOS	Unclassified	155	Poorly differentiated; Grade III	Blank(s)	Blank(s)	Blank(s)	Blank(s)	Blank(s)	Blank(s)	Blank(s)	Blank(s)	Blank(s)	Blank(s)	Alive or dead of other cause	Dead (attributable to causes other than this cancer dx)	2	Dead	One primary only	Yes	C15.5-Lower third of esophagus	Blank(s)
1978	63 years	Male	Black	8070/3: Squamous cell carcinoma, NOS	Unclassified	154	Moderately differentiated; Grade II	Blank(s)	Blank(s)	Blank(s)	Blank(s)	Blank(s)	Blank(s)	Blank(s)	Blank(s)	Blank(s)	Blank(s)	Dead (attributable to this cancer dx)	Alive or dead due to cancer	3	Dead	2nd of 2 or more primaries	No	C15.4-Middle third of esophagus	Blank(s)
1987	85+ years	Female	White	8010/3: Carcinoma, NOS	Unclassified	153	Poorly differentiated; Grade III	Blank(s)	Blank(s)	Blank(s)	Blank(s)	Blank(s)	Blank(s)	Blank(s)	Blank(s)	Blank(s)	Blank(s)	Dead (attributable to this cancer dx)	Alive or dead due to cancer	8	Dead	2nd of 2 or more primaries	No	C15.3-Upper third of esophagus	Blank(s)
1995	85+ years	Female	White	8140/3: Adenocarcinoma, NOS	Unclassified	155	Well differentiated; Grade I	Blank(s)	Blank(s)	Blank(s)	Blank(s)	Blank(s)	Blank(s)	Blank(s)	Blank(s)	Blank(s)	Blank(s)	Alive or dead of other cause	Dead (attributable to causes other than this cancer dx)	34	Dead	2nd of 2 or more primaries	No	C15.5-Lower third of esophagus	Blank(s)
1986	58 years	Female	White	8010/3: Carcinoma, NOS	Unclassified	155	Poorly differentiated; Grade III	Blank(s)	Blank(s)	Blank(s)	Blank(s)	Blank(s)	Blank(s)	Blank(s)	Blank(s)	Blank(s)	Blank(s)	Alive or dead of other cause	Dead (attributable to causes other than this cancer dx)	0	Dead	2nd of 2 or more primaries	No	C15.5-Lower third of esophagus	Blank(s)
1980	63 years	Male	White	8070/3: Squamous cell carcinoma, NOS	Unclassified	155	Undifferentiated; anaplastic; Grade IV	Blank(s)	Blank(s)	Blank(s)	Blank(s)	Blank(s)	Blank(s)	Blank(s)	Blank(s)	Blank(s)	Blank(s)	Dead (attributable to this cancer dx)	Alive or dead due to cancer	7	Dead	One primary only	Yes	C15.5-Lower third of esophagus	Blank(s)
1980	66 years	Male	Black	8070/3: Squamous cell carcinoma, NOS	Unclassified	154	Moderately differentiated; Grade II	Blank(s)	Blank(s)	Blank(s)	Blank(s)	Blank(s)	Blank(s)	Blank(s)	Blank(s)	Blank(s)	Blank(s)	Dead (attributable to this cancer dx)	Alive or dead due to cancer	0	Dead	One primary only	Yes	C15.4-Middle third of esophagus	Blank(s)
1977	85+ years	Male	White	8010/3: Carcinoma, NOS	Unclassified	159	Unknown	Blank(s)	Blank(s)	Blank(s)	Blank(s)	Blank(s)	Blank(s)	Blank(s)	Blank(s)	Blank(s)	Blank(s)	Alive or dead of other cause	Dead (attributable to causes other than this cancer dx)	0	Dead	One primary only	Yes	C15.9-Esophagus, NOS	Blank(s)
1975	73 years	Male	White	8070/3: Squamous cell carcinoma, NOS	Unclassified	155	Unknown	Blank(s)	Blank(s)	Blank(s)	Blank(s)	Blank(s)	Blank(s)	Blank(s)	Blank(s)	Blank(s)	Blank(s)	Dead (attributable to this cancer dx)	Alive or dead due to cancer	8	Dead	One primary only	Yes	C15.5-Lower third of esophagus	Blank(s)
1977	85+ years	Male	White	8070/3: Squamous cell carcinoma, NOS	Unclassified	158	Unknown	Blank(s)	Blank(s)	Blank(s)	Blank(s)	Blank(s)	Blank(s)	Blank(s)	Blank(s)	Blank(s)	Blank(s)	Dead (attributable to this cancer dx)	Alive or dead due to cancer	1	Dead	One primary only	Yes	C15.8-Overlapping lesion of esophagus	Blank(s)
1978	63 years	Male	Asian or Pacific Islander	8070/3: Squamous cell carcinoma, NOS	Unclassified	154	Unknown	Blank(s)	Blank(s)	Blank(s)	Blank(s)	Blank(s)	Blank(s)	Blank(s)	Blank(s)	Blank(s)	Blank(s)	Dead (attributable to this cancer dx)	Alive or dead due to cancer	3	Dead	2nd of 2 or more primaries	No	C15.4-Middle third of esophagus	Blank(s)
1977	58 years	Female	White	8021/3: Carcinoma, anaplastic, NOS	Unclassified	153	Undifferentiated; anaplastic; Grade IV	Blank(s)	Blank(s)	Blank(s)	Blank(s)	Blank(s)	Blank(s)	Blank(s)	Blank(s)	Blank(s)	Blank(s)	Dead (attributable to this cancer dx)	Alive or dead due to cancer	8	Dead	One primary only	Yes	C15.3-Upper third of esophagus	Blank(s)
1993	71 years	Male	White	8140/3: Adenocarcinoma, NOS	Unclassified	155	Moderately differentiated; Grade II	Blank(s)	Blank(s)	Blank(s)	Blank(s)	Blank(s)	Blank(s)	Blank(s)	Blank(s)	Blank(s)	Blank(s)	Dead (attributable to this cancer dx)	Alive or dead due to cancer	16	Dead	2nd of 2 or more primaries	No	C15.5-Lower third of esophagus	Blank(s)
1979	64 years	Male	Black	8070/3: Squamous cell carcinoma, NOS	Unclassified	159	Unknown	Blank(s)	Blank(s)	Blank(s)	Blank(s)	Blank(s)	Blank(s)	Blank(s)	Blank(s)	Blank(s)	Blank(s)	Dead (attributable to this cancer dx)	Alive or dead due to cancer	2	Dead	One primary only	Yes	C15.9-Esophagus, NOS	Blank(s)
1980	42 years	Male	Black	8041/3: Small cell carcinoma, NOS	Unclassified	159	Undifferentiated; anaplastic; Grade IV	Blank(s)	Blank(s)	Blank(s)	Blank(s)	Blank(s)	Blank(s)	Blank(s)	Blank(s)	Blank(s)	Blank(s)	Dead (attributable to this cancer dx)	Alive or dead due to cancer	8	Dead	One primary only	Yes	C15.9-Esophagus, NOS	Blank(s)
1983	70 years	Male	White	8140/3: Adenocarcinoma, NOS	Unclassified	155	Poorly differentiated; Grade III	Blank(s)	Blank(s)	Blank(s)	Blank(s)	Blank(s)	Blank(s)	Blank(s)	Blank(s)	Blank(s)	Blank(s)	Alive or dead of other cause	Dead (attributable to causes other than this cancer dx)	1	Dead	2nd of 2 or more primaries	No	C15.5-Lower third of esophagus	Blank(s)
1976	85+ years	Female	White	8070/3: Squamous cell carcinoma, NOS	Unclassified	159	Poorly differentiated; Grade III	Blank(s)	Blank(s)	Blank(s)	Blank(s)	Blank(s)	Blank(s)	Blank(s)	Blank(s)	Blank(s)	Blank(s)	Alive or dead of other cause	Dead (attributable to causes other than this cancer dx)	52	Dead	One primary only	Yes	C15.9-Esophagus, NOS	Blank(s)
1978	71 years	Male	White	8070/3: Squamous cell carcinoma, NOS	Unclassified	154	Unknown	Blank(s)	Blank(s)	Blank(s)	Blank(s)	Blank(s)	Blank(s)	Blank(s)	Blank(s)	Blank(s)	Blank(s)	Alive or dead of other cause	Dead (attributable to causes other than this cancer dx)	4	Dead	One primary only	Yes	C15.4-Middle third of esophagus	Blank(s)
1982	63 years	Female	White	8070/3: Squamous cell carcinoma, NOS	Unclassified	154	Moderately differentiated; Grade II	Blank(s)	Blank(s)	Blank(s)	Blank(s)	Blank(s)	Blank(s)	Blank(s)	Blank(s)	Blank(s)	Blank(s)	Dead (attributable to this cancer dx)	Alive or dead due to cancer	13	Dead	2nd of 2 or more primaries	No	C15.4-Middle third of esophagus	Blank(s)
1975	83 years	Male	White	8070/3: Squamous cell carcinoma, NOS	Unclassified	154	Unknown	Blank(s)	Blank(s)	Blank(s)	Blank(s)	Blank(s)	Blank(s)	Blank(s)	Blank(s)	Blank(s)	Blank(s)	Alive or dead of other cause	Dead (attributable to causes other than this cancer dx)	4	Dead	One primary only	Yes	C15.4-Middle third of esophagus	Blank(s)
1979	51 years	Female	Black	8070/3: Squamous cell carcinoma, NOS	Unclassified	155	Well differentiated; Grade I	Blank(s)	Blank(s)	Blank(s)	Blank(s)	Blank(s)	Blank(s)	Blank(s)	Blank(s)	Blank(s)	Blank(s)	Dead (attributable to this cancer dx)	Alive or dead due to cancer	24	Dead	One primary only	Yes	C15.5-Lower third of esophagus	Blank(s)
1975	57 years	Male	White	8070/3: Squamous cell carcinoma, NOS	Unclassified	153	Unknown	Blank(s)	Blank(s)	Blank(s)	Blank(s)	Blank(s)	Blank(s)	Blank(s)	Blank(s)	Blank(s)	Blank(s)	Dead (attributable to this cancer dx)	Alive or dead due to cancer	2	Dead	One primary only	Yes	C15.3-Upper third of esophagus	Blank(s)
2000	54 years	Female	White	8070/3: Squamous cell carcinoma, NOS	Unclassified	155	Poorly differentiated; Grade III	Blank(s)	Blank(s)	Blank(s)	Blank(s)	Blank(s)	Blank(s)	Blank(s)	Blank(s)	Blank(s)	Blank(s)	Dead (attributable to this cancer dx)	Alive or dead due to cancer	17	Dead	2nd of 2 or more primaries	No	C15.5-Lower third of esophagus	52
1979	67 years	Female	White	8070/3: Squamous cell carcinoma, NOS	Unclassified	150	Poorly differentiated; Grade III	Blank(s)	Blank(s)	Blank(s)	Blank(s)	Blank(s)	Blank(s)	Blank(s)	Blank(s)	Blank(s)	Blank(s)	Dead (attributable to this cancer dx)	Alive or dead due to cancer	17	Dead	One primary only	Yes	C15.0-Cervical esophagus	Blank(s)
1998	81 years	Male	White	8070/3: Squamous cell carcinoma, NOS	Unclassified	154	Unknown	Blank(s)	Blank(s)	Blank(s)	Blank(s)	Blank(s)	Blank(s)	Blank(s)	Blank(s)	Blank(s)	Blank(s)	Dead (attributable to this cancer dx)	Alive or dead due to cancer	15	Dead	2nd of 2 or more primaries	No	C15.4-Middle third of esophagus	0
1979	59 years	Male	White	8070/3: Squamous cell carcinoma, NOS	Unclassified	159	Moderately differentiated; Grade II	Blank(s)	Blank(s)	Blank(s)	Blank(s)	Blank(s)	Blank(s)	Blank(s)	Blank(s)	Blank(s)	Blank(s)	Dead (attributable to this cancer dx)	Alive or dead due to cancer	2	Dead	One primary only	Yes	C15.9-Esophagus, NOS	Blank(s)
1976	60 years	Male	White	8070/3: Squamous cell carcinoma, NOS	Unclassified	150	Unknown	Blank(s)	Blank(s)	Blank(s)	Blank(s)	Blank(s)	Blank(s)	Blank(s)	Blank(s)	Blank(s)	Blank(s)	Dead (attributable to this cancer dx)	Alive or dead due to cancer	6	Dead	One primary only	Yes	C15.0-Cervical esophagus	Blank(s)
1979	66 years	Female	White	8071/3: Squamous cell carcinoma, keratinizing, NOS	Unclassified	151	Unknown	Blank(s)	Blank(s)	Blank(s)	Blank(s)	Blank(s)	Blank(s)	Blank(s)	Blank(s)	Blank(s)	Blank(s)	Dead (attributable to this cancer dx)	Alive or dead due to cancer	5	Dead	One primary only	Yes	C15.1-Thoracic esophagus	Blank(s)
1979	81 years	Male	Asian or Pacific Islander	8070/3: Squamous cell carcinoma, NOS	Unclassified	155	Unknown	Blank(s)	Blank(s)	Blank(s)	Blank(s)	Blank(s)	Blank(s)	Blank(s)	Blank(s)	Blank(s)	Blank(s)	Dead (attributable to this cancer dx)	Alive or dead due to cancer	0	Dead	One primary only	Yes	C15.5-Lower third of esophagus	Blank(s)
1979	72 years	Male	White	8070/3: Squamous cell carcinoma, NOS	Unclassified	154	Poorly differentiated; Grade III	Blank(s)	Blank(s)	Blank(s)	Blank(s)	Blank(s)	Blank(s)	Blank(s)	Blank(s)	Blank(s)	Blank(s)	Dead (attributable to this cancer dx)	Alive or dead due to cancer	2	Dead	One primary only	Yes	C15.4-Middle third of esophagus	Blank(s)
1976	65 years	Male	White	8070/3: Squamous cell carcinoma, NOS	Unclassified	154	Poorly differentiated; Grade III	Blank(s)	Blank(s)	Blank(s)	Blank(s)	Blank(s)	Blank(s)	Blank(s)	Blank(s)	Blank(s)	Blank(s)	Dead (attributable to this cancer dx)	Alive or dead due to cancer	8	Dead	One primary only	Yes	C15.4-Middle third of esophagus	Blank(s)
1977	61 years	Female	White	8070/3: Squamous cell carcinoma, NOS	Unclassified	153	Unknown	Blank(s)	Blank(s)	Blank(s)	Blank(s)	Blank(s)	Blank(s)	Blank(s)	Blank(s)	Blank(s)	Blank(s)	Dead (attributable to this cancer dx)	Alive or dead due to cancer	1	Dead	One primary only	Yes	C15.3-Upper third of esophagus	Blank(s)
1980	52 years	Male	Black	8070/3: Squamous cell carcinoma, NOS	Unclassified	154	Poorly differentiated; Grade III	Blank(s)	Blank(s)	Blank(s)	Blank(s)	Blank(s)	Blank(s)	Blank(s)	Blank(s)	Blank(s)	Blank(s)	Dead (attributable to this cancer dx)	Alive or dead due to cancer	23	Dead	One primary only	Yes	C15.4-Middle third of esophagus	Blank(s)
1983	61 years	Female	White	8070/3: Squamous cell carcinoma, NOS	Unclassified	159	Moderately differentiated; Grade II	Blank(s)	Blank(s)	Blank(s)	Blank(s)	Blank(s)	Blank(s)	Blank(s)	Blank(s)	Blank(s)	Blank(s)	Dead (attributable to this cancer dx)	Alive or dead due to cancer	23	Dead	2nd of 2 or more primaries	No	C15.9-Esophagus, NOS	Blank(s)
1980	49 years	Male	Black	8070/3: Squamous cell carcinoma, NOS	Unclassified	155	Moderately differentiated; Grade II	Blank(s)	Blank(s)	Blank(s)	Blank(s)	Blank(s)	Blank(s)	Blank(s)	Blank(s)	Blank(s)	Blank(s)	Dead (attributable to this cancer dx)	Alive or dead due to cancer	14	Dead	One primary only	Yes	C15.5-Lower third of esophagus	Blank(s)
1979	76 years	Male	Asian or Pacific Islander	8070/3: Squamous cell carcinoma, NOS	Unclassified	154	Moderately differentiated; Grade II	Blank(s)	Blank(s)	Blank(s)	Blank(s)	Blank(s)	Blank(s)	Blank(s)	Blank(s)	Blank(s)	Blank(s)	Dead (attributable to this cancer dx)	Alive or dead due to cancer	3	Dead	One primary only	Yes	C15.4-Middle third of esophagus	Blank(s)
1977	71 years	Male	White	8070/3: Squamous cell carcinoma, NOS	Unclassified	154	Well differentiated; Grade I	Blank(s)	Blank(s)	Blank(s)	Blank(s)	Blank(s)	Blank(s)	Blank(s)	Blank(s)	Blank(s)	Blank(s)	Dead (attributable to this cancer dx)	Alive or dead due to cancer	1	Dead	One primary only	Yes	C15.4-Middle third of esophagus	Blank(s)
1988	72 years	Female	White	8070/3: Squamous cell carcinoma, NOS	Unclassified	155	Poorly differentiated; Grade III	Blank(s)	Blank(s)	Blank(s)	Blank(s)	Blank(s)	Blank(s)	Blank(s)	Blank(s)	Blank(s)	Blank(s)	Alive or dead of other cause	Dead (attributable to causes other than this cancer dx)	0	Dead	2nd of 2 or more primaries	No	C15.5-Lower third of esophagus	Blank(s)
1979	85+ years	Female	White	8010/3: Carcinoma, NOS	Unclassified	155	Unknown	Blank(s)	Blank(s)	Blank(s)	Blank(s)	Blank(s)	Blank(s)	Blank(s)	Blank(s)	Blank(s)	Blank(s)	Alive or dead of other cause	Dead (attributable to causes other than this cancer dx)	12	Dead	One primary only	Yes	C15.5-Lower third of esophagus	Blank(s)
1978	71 years	Male	White	8010/3: Carcinoma, NOS	Unclassified	155	Unknown	Blank(s)	Blank(s)	Blank(s)	Blank(s)	Blank(s)	Blank(s)	Blank(s)	Blank(s)	Blank(s)	Blank(s)	Dead (attributable to this cancer dx)	Alive or dead due to cancer	11	Dead	2nd of 2 or more primaries	No	C15.5-Lower third of esophagus	Blank(s)
1976	57 years	Male	White	8070/3: Squamous cell carcinoma, NOS	Unclassified	158	Moderately differentiated; Grade II	Blank(s)	Blank(s)	Blank(s)	Blank(s)	Blank(s)	Blank(s)	Blank(s)	Blank(s)	Blank(s)	Blank(s)	Dead (attributable to this cancer dx)	Alive or dead due to cancer	31	Dead	One primary only	Yes	C15.8-Overlapping lesion of esophagus	Blank(s)
1976	64 years	Female	White	8070/3: Squamous cell carcinoma, NOS	Unclassified	158	Unknown	Blank(s)	Blank(s)	Blank(s)	Blank(s)	Blank(s)	Blank(s)	Blank(s)	Blank(s)	Blank(s)	Blank(s)	Dead (attributable to this cancer dx)	Alive or dead due to cancer	8	Dead	2nd of 2 or more primaries	No	C15.8-Overlapping lesion of esophagus	Blank(s)
1976	52 years	Male	White	8071/3: Squamous cell carcinoma, keratinizing, NOS	Unclassified	158	Moderately differentiated; Grade II	Blank(s)	Blank(s)	Blank(s)	Blank(s)	Blank(s)	Blank(s)	Blank(s)	Blank(s)	Blank(s)	Blank(s)	Dead (attributable to this cancer dx)	Alive or dead due to cancer	9	Dead	One primary only	Yes	C15.8-Overlapping lesion of esophagus	Blank(s)
1979	59 years	Male	White	8140/3: Adenocarcinoma, NOS	Unclassified	155	Poorly differentiated; Grade III	Blank(s)	Blank(s)	Blank(s)	Blank(s)	Blank(s)	Blank(s)	Blank(s)	Blank(s)	Blank(s)	Blank(s)	Dead (attributable to this cancer dx)	Alive or dead due to cancer	0	Dead	One primary only	Yes	C15.5-Lower third of esophagus	Blank(s)
1975	72 years	Female	White	8070/3: Squamous cell carcinoma, NOS	Unclassified	154	Unknown	Blank(s)	Blank(s)	Blank(s)	Blank(s)	Blank(s)	Blank(s)	Blank(s)	Blank(s)	Blank(s)	Blank(s)	Dead (attributable to this cancer dx)	Alive or dead due to cancer	14	Dead	One primary only	Yes	C15.4-Middle third of esophagus	Blank(s)
1979	59 years	Female	White	8041/3: Small cell carcinoma, NOS	Unclassified	154	Undifferentiated; anaplastic; Grade IV	Blank(s)	Blank(s)	Blank(s)	Blank(s)	Blank(s)	Blank(s)	Blank(s)	Blank(s)	Blank(s)	Blank(s)	Dead (attributable to this cancer dx)	Alive or dead due to cancer	9	Dead	One primary only	Yes	C15.4-Middle third of esophagus	Blank(s)
1976	72 years	Male	White	8070/3: Squamous cell carcinoma, NOS	Unclassified	155	Undifferentiated; anaplastic; Grade IV	Blank(s)	Blank(s)	Blank(s)	Blank(s)	Blank(s)	Blank(s)	Blank(s)	Blank(s)	Blank(s)	Blank(s)	Dead (attributable to this cancer dx)	Alive or dead due to cancer	7	Dead	One primary only	Yes	C15.5-Lower third of esophagus	Blank(s)
1979	56 years	Female	White	8070/3: Squamous cell carcinoma, NOS	Unclassified	153	Moderately differentiated; Grade II	Blank(s)	Blank(s)	Blank(s)	Blank(s)	Blank(s)	Blank(s)	Blank(s)	Blank(s)	Blank(s)	Blank(s)	Dead (attributable to this cancer dx)	Alive or dead due to cancer	18	Dead	One primary only	Yes	C15.3-Upper third of esophagus	Blank(s)
1980	45 years	Male	Asian or Pacific Islander	8071/3: Squamous cell carcinoma, keratinizing, NOS	Unclassified	155	Moderately differentiated; Grade II	Blank(s)	Blank(s)	Blank(s)	Blank(s)	Blank(s)	Blank(s)	Blank(s)	Blank(s)	Blank(s)	Blank(s)	Alive or dead of other cause	Dead (attributable to causes other than this cancer dx)	4	Dead	2nd of 2 or more primaries	No	C15.5-Lower third of esophagus	Blank(s)
1976	70 years	Male	White	8560/3: Adenosquamous carcinoma	Unclassified	155	Poorly differentiated; Grade III	Blank(s)	Blank(s)	Blank(s)	Blank(s)	Blank(s)	Blank(s)	Blank(s)	Blank(s)	Blank(s)	Blank(s)	Dead (attributable to this cancer dx)	Alive or dead due to cancer	20	Dead	One primary only	Yes	C15.5-Lower third of esophagus	Blank(s)
1975	63 years	Male	Black	8070/3: Squamous cell carcinoma, NOS	Unclassified	154	Poorly differentiated; Grade III	Blank(s)	Blank(s)	Blank(s)	Blank(s)	Blank(s)	Blank(s)	Blank(s)	Blank(s)	Blank(s)	Blank(s)	Dead (attributable to this cancer dx)	Alive or dead due to cancer	10	Dead	One primary only	Yes	C15.4-Middle third of esophagus	Blank(s)
1975	75 years	Male	White	8070/3: Squamous cell carcinoma, NOS	Unclassified	154	Unknown	Blank(s)	Blank(s)	Blank(s)	Blank(s)	Blank(s)	Blank(s)	Blank(s)	Blank(s)	Blank(s)	Blank(s)	Dead (attributable to this cancer dx)	Alive or dead due to cancer	1	Dead	2nd of 2 or more primaries	No	C15.4-Middle third of esophagus	Blank(s)
1978	67 years	Female	White	8070/3: Squamous cell carcinoma, NOS	Unclassified	155	Poorly differentiated; Grade III	Blank(s)	Blank(s)	Blank(s)	Blank(s)	Blank(s)	Blank(s)	Blank(s)	Blank(s)	Blank(s)	Blank(s)	Alive or dead of other cause	Dead (attributable to causes other than this cancer dx)	0	Dead	2nd of 2 or more primaries	No	C15.5-Lower third of esophagus	Blank(s)
1977	52 years	Male	White	8070/3: Squamous cell carcinoma, NOS	Unclassified	155	Poorly differentiated; Grade III	Blank(s)	Blank(s)	Blank(s)	Blank(s)	Blank(s)	Blank(s)	Blank(s)	Blank(s)	Blank(s)	Blank(s)	Dead (attributable to this cancer dx)	Alive or dead due to cancer	3	Dead	One primary only	Yes	C15.5-Lower third of esophagus	Blank(s)
1980	73 years	Female	White	8070/3: Squamous cell carcinoma, NOS	Unclassified	153	Unknown	Blank(s)	Blank(s)	Blank(s)	Blank(s)	Blank(s)	Blank(s)	Blank(s)	Blank(s)	Blank(s)	Blank(s)	Dead (attributable to this cancer dx)	Alive or dead due to cancer	4	Dead	2nd of 2 or more primaries	No	C15.3-Upper third of esophagus	Blank(s)
1976	82 years	Male	Asian or Pacific Islander	8010/3: Carcinoma, NOS	Unclassified	159	Unknown	Blank(s)	Blank(s)	Blank(s)	Blank(s)	Blank(s)	Blank(s)	Blank(s)	Blank(s)	Blank(s)	Blank(s)	Dead (attributable to this cancer dx)	Alive or dead due to cancer	Unknown	Dead	One primary only	Yes	C15.9-Esophagus, NOS	Blank(s)
1975	66 years	Female	White	8070/3: Squamous cell carcinoma, NOS	Unclassified	153	Poorly differentiated; Grade III	Blank(s)	Blank(s)	Blank(s)	Blank(s)	Blank(s)	Blank(s)	Blank(s)	Blank(s)	Blank(s)	Blank(s)	Dead (attributable to this cancer dx)	Alive or dead due to cancer	3	Dead	One primary only	Yes	C15.3-Upper third of esophagus	Blank(s)
1975	49 years	Female	White	8070/3: Squamous cell carcinoma, NOS	Unclassified	150	Poorly differentiated; Grade III	Blank(s)	Blank(s)	Blank(s)	Blank(s)	Blank(s)	Blank(s)	Blank(s)	Blank(s)	Blank(s)	Blank(s)	Alive or dead of other cause	Dead (attributable to causes other than this cancer dx)	59	Dead	1st of 2 or more primaries	Yes	C15.0-Cervical esophagus	Blank(s)
1980	68 years	Male	Asian or Pacific Islander	8070/3: Squamous cell carcinoma, NOS	Unclassified	153	Poorly differentiated; Grade III	Blank(s)	Blank(s)	Blank(s)	Blank(s)	Blank(s)	Blank(s)	Blank(s)	Blank(s)	Blank(s)	Blank(s)	Dead (attributable to this cancer dx)	Alive or dead due to cancer	15	Dead	One primary only	Yes	C15.3-Upper third of esophagus	Blank(s)
1979	56 years	Male	Black	8070/3: Squamous cell carcinoma, NOS	Unclassified	154	Well differentiated; Grade I	Blank(s)	Blank(s)	Blank(s)	Blank(s)	Blank(s)	Blank(s)	Blank(s)	Blank(s)	Blank(s)	Blank(s)	Dead (attributable to this cancer dx)	Alive or dead due to cancer	20	Dead	2nd of 2 or more primaries	No	C15.4-Middle third of esophagus	Blank(s)
1978	69 years	Male	White	8070/3: Squamous cell carcinoma, NOS	Unclassified	154	Poorly differentiated; Grade III	Blank(s)	Blank(s)	Blank(s)	Blank(s)	Blank(s)	Blank(s)	Blank(s)	Blank(s)	Blank(s)	Blank(s)	Dead (attributable to this cancer dx)	Alive or dead due to cancer	0	Dead	One primary only	Yes	C15.4-Middle third of esophagus	Blank(s)
1976	47 years	Male	White	8140/3: Adenocarcinoma, NOS	Unclassified	155	Unknown	Blank(s)	Blank(s)	Blank(s)	Blank(s)	Blank(s)	Blank(s)	Blank(s)	Blank(s)	Blank(s)	Blank(s)	Dead (attributable to this cancer dx)	Alive or dead due to cancer	19	Dead	One primary only	Yes	C15.5-Lower third of esophagus	Blank(s)
1977	43 years	Female	Black	8071/3: Squamous cell carcinoma, keratinizing, NOS	Unclassified	155	Well differentiated; Grade I	Blank(s)	Blank(s)	Blank(s)	Blank(s)	Blank(s)	Blank(s)	Blank(s)	Blank(s)	Blank(s)	Blank(s)	Dead (attributable to this cancer dx)	Alive or dead due to cancer	10	Dead	One primary only	Yes	C15.5-Lower third of esophagus	Blank(s)
1977	81 years	Female	White	8260/3: Papillary adenocarcinoma, NOS	Unclassified	155	Well differentiated; Grade I	Blank(s)	Blank(s)	Blank(s)	Blank(s)	Blank(s)	Blank(s)	Blank(s)	Blank(s)	Blank(s)	Blank(s)	Dead (attributable to this cancer dx)	Alive or dead due to cancer	0	Dead	One primary only	Yes	C15.5-Lower third of esophagus	Blank(s)
1993	79 years	Female	White	8070/3: Squamous cell carcinoma, NOS	Unclassified	155	Poorly differentiated; Grade III	Blank(s)	Blank(s)	Blank(s)	Blank(s)	Blank(s)	Blank(s)	Blank(s)	Blank(s)	Blank(s)	Blank(s)	Dead (attributable to this cancer dx)	Alive or dead due to cancer	23	Dead	4th of 4 or more primaries	No	C15.5-Lower third of esophagus	Blank(s)
1980	54 years	Male	White	8020/3: Carcinoma, undifferentiated, NOS	Unclassified	153	Undifferentiated; anaplastic; Grade IV	Blank(s)	Blank(s)	Blank(s)	Blank(s)	Blank(s)	Blank(s)	Blank(s)	Blank(s)	Blank(s)	Blank(s)	Dead (attributable to this cancer dx)	Alive or dead due to cancer	20	Dead	One primary only	Yes	C15.3-Upper third of esophagus	Blank(s)
1976	66 years	Female	White	8070/3: Squamous cell carcinoma, NOS	Unclassified	159	Unknown	Blank(s)	Blank(s)	Blank(s)	Blank(s)	Blank(s)	Blank(s)	Blank(s)	Blank(s)	Blank(s)	Blank(s)	Dead (attributable to this cancer dx)	Alive or dead due to cancer	Unknown	Dead	One primary only	Yes	C15.9-Esophagus, NOS	Blank(s)
1975	65 years	Female	Black	8070/3: Squamous cell carcinoma, NOS	Unclassified	154	Unknown	Blank(s)	Blank(s)	Blank(s)	Blank(s)	Blank(s)	Blank(s)	Blank(s)	Blank(s)	Blank(s)	Blank(s)	Dead (attributable to this cancer dx)	Alive or dead due to cancer	13	Dead	One primary only	Yes	C15.4-Middle third of esophagus	Blank(s)
1980	70 years	Male	Black	8070/3: Squamous cell carcinoma, NOS	Unclassified	153	Poorly differentiated; Grade III	Blank(s)	Blank(s)	Blank(s)	Blank(s)	Blank(s)	Blank(s)	Blank(s)	Blank(s)	Blank(s)	Blank(s)	Dead (attributable to this cancer dx)	Alive or dead due to cancer	1	Dead	One primary only	Yes	C15.3-Upper third of esophagus	Blank(s)
1979	56 years	Female	White	8070/3: Squamous cell carcinoma, NOS	Unclassified	153	Unknown	Blank(s)	Blank(s)	Blank(s)	Blank(s)	Blank(s)	Blank(s)	Blank(s)	Blank(s)	Blank(s)	Blank(s)	Dead (attributable to this cancer dx)	Alive or dead due to cancer	5	Dead	One primary only	Yes	C15.3-Upper third of esophagus	Blank(s)
1975	42 years	Female	White	8010/3: Carcinoma, NOS	Unclassified	155	Unknown	Blank(s)	Blank(s)	Blank(s)	Blank(s)	Blank(s)	Blank(s)	Blank(s)	Blank(s)	Blank(s)	Blank(s)	Dead (attributable to this cancer dx)	Alive or dead due to cancer	10	Dead	One primary only	Yes	C15.5-Lower third of esophagus	Blank(s)
1975	45 years	Female	White	8070/3: Squamous cell carcinoma, NOS	Unclassified	155	Well differentiated; Grade I	Blank(s)	Blank(s)	Blank(s)	Blank(s)	Blank(s)	Blank(s)	Blank(s)	Blank(s)	Blank(s)	Blank(s)	Alive or dead of other cause	Dead (attributable to causes other than this cancer dx)	2	Dead	2nd of 2 or more primaries	No	C15.5-Lower third of esophagus	Blank(s)
1977	73 years	Male	White	8070/3: Squamous cell carcinoma, NOS	Unclassified	154	Moderately differentiated; Grade II	Blank(s)	Blank(s)	Blank(s)	Blank(s)	Blank(s)	Blank(s)	Blank(s)	Blank(s)	Blank(s)	Blank(s)	Dead (attributable to this cancer dx)	Alive or dead due to cancer	3	Dead	One primary only	Yes	C15.4-Middle third of esophagus	Blank(s)
1977	67 years	Male	White	8072/3: Squamous cell carcinoma, large cell, nonkeratinizing, NOS	Unclassified	155	Poorly differentiated; Grade III	Blank(s)	Blank(s)	Blank(s)	Blank(s)	Blank(s)	Blank(s)	Blank(s)	Blank(s)	Blank(s)	Blank(s)	Dead (missing/unknown COD)	Dead (missing/unknown COD)	3	Dead	One primary only	Yes	C15.5-Lower third of esophagus	Blank(s)
1980	60 years	Female	White	8070/3: Squamous cell carcinoma, NOS	Unclassified	151	Moderately differentiated; Grade II	Blank(s)	Blank(s)	Blank(s)	Blank(s)	Blank(s)	Blank(s)	Blank(s)	Blank(s)	Blank(s)	Blank(s)	Dead (attributable to this cancer dx)	Alive or dead due to cancer	8	Dead	2nd of 2 or more primaries	No	C15.1-Thoracic esophagus	Blank(s)
1980	69 years	Male	Asian or Pacific Islander	8070/3: Squamous cell carcinoma, NOS	Unclassified	155	Moderately differentiated; Grade II	Blank(s)	Blank(s)	Blank(s)	Blank(s)	Blank(s)	Blank(s)	Blank(s)	Blank(s)	Blank(s)	Blank(s)	Dead (missing/unknown COD)	Dead (missing/unknown COD)	21	Dead	One primary only	Yes	C15.5-Lower third of esophagus	Blank(s)
1980	72 years	Male	White	8070/3: Squamous cell carcinoma, NOS	Unclassified	158	Moderately differentiated; Grade II	Blank(s)	Blank(s)	Blank(s)	Blank(s)	Blank(s)	Blank(s)	Blank(s)	Blank(s)	Blank(s)	Blank(s)	Dead (attributable to this cancer dx)	Alive or dead due to cancer	3	Dead	One primary only	Yes	C15.8-Overlapping lesion of esophagus	Blank(s)
1988	65 years	Male	White	8481/3: Mucin-producing adenocarcinoma	Unclassified	155	Moderately differentiated; Grade II	Blank(s)	Blank(s)	Blank(s)	Blank(s)	Blank(s)	Blank(s)	Blank(s)	Blank(s)	Blank(s)	Blank(s)	Dead (attributable to this cancer dx)	Alive or dead due to cancer	1	Dead	3rd of 3 or more primaries	No	C15.5-Lower third of esophagus	Blank(s)
1976	74 years	Female	White	8070/3: Squamous cell carcinoma, NOS	Unclassified	154	Poorly differentiated; Grade III	Blank(s)	Blank(s)	Blank(s)	Blank(s)	Blank(s)	Blank(s)	Blank(s)	Blank(s)	Blank(s)	Blank(s)	Dead (attributable to this cancer dx)	Alive or dead due to cancer	4	Dead	2nd of 2 or more primaries	No	C15.4-Middle third of esophagus	Blank(s)
1979	63 years	Male	White	8070/3: Squamous cell carcinoma, NOS	Unclassified	154	Moderately differentiated; Grade II	Blank(s)	Blank(s)	Blank(s)	Blank(s)	Blank(s)	Blank(s)	Blank(s)	Blank(s)	Blank(s)	Blank(s)	Dead (attributable to this cancer dx)	Alive or dead due to cancer	1	Dead	One primary only	Yes	C15.4-Middle third of esophagus	Blank(s)
1980	73 years	Male	White	8070/3: Squamous cell carcinoma, NOS	Unclassified	154	Poorly differentiated; Grade III	Blank(s)	Blank(s)	Blank(s)	Blank(s)	Blank(s)	Blank(s)	Blank(s)	Blank(s)	Blank(s)	Blank(s)	Dead (attributable to this cancer dx)	Alive or dead due to cancer	3	Dead	One primary only	Yes	C15.4-Middle third of esophagus	Blank(s)
1981	70 years	Female	White	8070/3: Squamous cell carcinoma, NOS	Unclassified	155	Moderately differentiated; Grade II	Blank(s)	Blank(s)	Blank(s)	Blank(s)	Blank(s)	Blank(s)	Blank(s)	Blank(s)	Blank(s)	Blank(s)	Dead (attributable to this cancer dx)	Alive or dead due to cancer	10	Dead	4th of 4 or more primaries	No	C15.5-Lower third of esophagus	Blank(s)
2001	78 years	Male	White	8140/3: Adenocarcinoma, NOS	Unclassified	155	Moderately differentiated; Grade II	Blank(s)	Blank(s)	Blank(s)	Blank(s)	Blank(s)	Blank(s)	Blank(s)	Blank(s)	Blank(s)	Blank(s)	Dead (attributable to this cancer dx)	Alive or dead due to cancer	3	Dead	2nd of 2 or more primaries	No	C15.5-Lower third of esophagus	0
1984	71 years	Male	White	8010/3: Carcinoma, NOS	Unclassified	155	Poorly differentiated; Grade III	Blank(s)	Blank(s)	Blank(s)	Blank(s)	Blank(s)	Blank(s)	Blank(s)	Blank(s)	Blank(s)	Blank(s)	Alive or dead of other cause	Dead (attributable to causes other than this cancer dx)	9	Dead	2nd of 2 or more primaries	No	C15.5-Lower third of esophagus	Blank(s)
1975	62 years	Female	White	8010/3: Carcinoma, NOS	Unclassified	155	Poorly differentiated; Grade III	Blank(s)	Blank(s)	Blank(s)	Blank(s)	Blank(s)	Blank(s)	Blank(s)	Blank(s)	Blank(s)	Blank(s)	Dead (attributable to this cancer dx)	Alive or dead due to cancer	8	Dead	One primary only	Yes	C15.5-Lower third of esophagus	Blank(s)
1977	75 years	Female	White	8070/3: Squamous cell carcinoma, NOS	Unclassified	155	Moderately differentiated; Grade II	Blank(s)	Blank(s)	Blank(s)	Blank(s)	Blank(s)	Blank(s)	Blank(s)	Blank(s)	Blank(s)	Blank(s)	Dead (attributable to this cancer dx)	Alive or dead due to cancer	0	Dead	2nd of 2 or more primaries	No	C15.5-Lower third of esophagus	Blank(s)
1977	58 years	Male	White	8070/3: Squamous cell carcinoma, NOS	Unclassified	158	Poorly differentiated; Grade III	Blank(s)	Blank(s)	Blank(s)	Blank(s)	Blank(s)	Blank(s)	Blank(s)	Blank(s)	Blank(s)	Blank(s)	Dead (attributable to this cancer dx)	Alive or dead due to cancer	5	Dead	One primary only	Yes	C15.8-Overlapping lesion of esophagus	Blank(s)
1979	62 years	Male	Black	8070/3: Squamous cell carcinoma, NOS	Unclassified	154	Poorly differentiated; Grade III	Blank(s)	Blank(s)	Blank(s)	Blank(s)	Blank(s)	Blank(s)	Blank(s)	Blank(s)	Blank(s)	Blank(s)	Dead (attributable to this cancer dx)	Alive or dead due to cancer	6	Dead	One primary only	Yes	C15.4-Middle third of esophagus	Blank(s)
1978	68 years	Male	White	8070/3: Squamous cell carcinoma, NOS	Unclassified	154	Poorly differentiated; Grade III	Blank(s)	Blank(s)	Blank(s)	Blank(s)	Blank(s)	Blank(s)	Blank(s)	Blank(s)	Blank(s)	Blank(s)	Alive or dead of other cause	Dead (attributable to causes other than this cancer dx)	6	Dead	One primary only	Yes	C15.4-Middle third of esophagus	Blank(s)
1979	70 years	Female	White	8070/3: Squamous cell carcinoma, NOS	Unclassified	159	Moderately differentiated; Grade II	Blank(s)	Blank(s)	Blank(s)	Blank(s)	Blank(s)	Blank(s)	Blank(s)	Blank(s)	Blank(s)	Blank(s)	Dead (attributable to this cancer dx)	Alive or dead due to cancer	4	Dead	One primary only	Yes	C15.9-Esophagus, NOS	Blank(s)
1979	69 years	Male	Black	8070/3: Squamous cell carcinoma, NOS	Unclassified	155	Poorly differentiated; Grade III	Blank(s)	Blank(s)	Blank(s)	Blank(s)	Blank(s)	Blank(s)	Blank(s)	Blank(s)	Blank(s)	Blank(s)	Dead (attributable to this cancer dx)	Alive or dead due to cancer	0	Dead	One primary only	Yes	C15.5-Lower third of esophagus	Blank(s)
1980	52 years	Male	White	8140/3: Adenocarcinoma, NOS	Unclassified	154	Well differentiated; Grade I	Blank(s)	Blank(s)	Blank(s)	Blank(s)	Blank(s)	Blank(s)	Blank(s)	Blank(s)	Blank(s)	Blank(s)	Dead (attributable to this cancer dx)	Alive or dead due to cancer	1	Dead	One primary only	Yes	C15.4-Middle third of esophagus	Blank(s)
1977	73 years	Male	White	8070/3: Squamous cell carcinoma, NOS	Unclassified	155	Poorly differentiated; Grade III	Blank(s)	Blank(s)	Blank(s)	Blank(s)	Blank(s)	Blank(s)	Blank(s)	Blank(s)	Blank(s)	Blank(s)	Alive or dead of other cause	Dead (attributable to causes other than this cancer dx)	3	Dead	3rd of 3 or more primaries	No	C15.5-Lower third of esophagus	Blank(s)
1978	81 years	Male	White	8070/3: Squamous cell carcinoma, NOS	Unclassified	154	Well differentiated; Grade I	Blank(s)	Blank(s)	Blank(s)	Blank(s)	Blank(s)	Blank(s)	Blank(s)	Blank(s)	Blank(s)	Blank(s)	Alive or dead of other cause	Dead (attributable to causes other than this cancer dx)	Unknown	Dead	3rd of 3 or more primaries	No	C15.4-Middle third of esophagus	Blank(s)
1978	72 years	Male	White	8070/3: Squamous cell carcinoma, NOS	Unclassified	153	Unknown	Blank(s)	Blank(s)	Blank(s)	Blank(s)	Blank(s)	Blank(s)	Blank(s)	Blank(s)	Blank(s)	Blank(s)	Alive or dead of other cause	Dead (attributable to causes other than this cancer dx)	30	Dead	One primary only	Yes	C15.3-Upper third of esophagus	Blank(s)
1978	68 years	Male	White	8070/3: Squamous cell carcinoma, NOS	Unclassified	154	Unknown	Blank(s)	Blank(s)	Blank(s)	Blank(s)	Blank(s)	Blank(s)	Blank(s)	Blank(s)	Blank(s)	Blank(s)	Dead (attributable to this cancer dx)	Alive or dead due to cancer	8	Dead	One primary only	Yes	C15.4-Middle third of esophagus	Blank(s)
1983	74 years	Female	White	8072/3: Squamous cell carcinoma, large cell, nonkeratinizing, NOS	Unclassified	150	Poorly differentiated; Grade III	Blank(s)	Blank(s)	Blank(s)	Blank(s)	Blank(s)	Blank(s)	Blank(s)	Blank(s)	Blank(s)	Blank(s)	Dead (attributable to this cancer dx)	Alive or dead due to cancer	10	Dead	2nd of 2 or more primaries	No	C15.0-Cervical esophagus	Blank(s)
1983	84 years	Male	White	8070/3: Squamous cell carcinoma, NOS	Unclassified	154	Unknown	Blank(s)	Blank(s)	Blank(s)	Blank(s)	Blank(s)	Blank(s)	Blank(s)	Blank(s)	Blank(s)	Blank(s)	Dead (attributable to this cancer dx)	Alive or dead due to cancer	10	Dead	2nd of 2 or more primaries	No	C15.4-Middle third of esophagus	Blank(s)
1980	63 years	Male	White	8070/3: Squamous cell carcinoma, NOS	Unclassified	154	Poorly differentiated; Grade III	Blank(s)	Blank(s)	Blank(s)	Blank(s)	Blank(s)	Blank(s)	Blank(s)	Blank(s)	Blank(s)	Blank(s)	Dead (attributable to this cancer dx)	Alive or dead due to cancer	4	Dead	One primary only	Yes	C15.4-Middle third of esophagus	Blank(s)
1976	62 years	Male	White	8070/3: Squamous cell carcinoma, NOS	Unclassified	155	Unknown	Blank(s)	Blank(s)	Blank(s)	Blank(s)	Blank(s)	Blank(s)	Blank(s)	Blank(s)	Blank(s)	Blank(s)	Dead (attributable to this cancer dx)	Alive or dead due to cancer	3	Dead	One primary only	Yes	C15.5-Lower third of esophagus	Blank(s)
1975	53 years	Male	White	8070/3: Squamous cell carcinoma, NOS	Unclassified	151	Poorly differentiated; Grade III	Blank(s)	Blank(s)	Blank(s)	Blank(s)	Blank(s)	Blank(s)	Blank(s)	Blank(s)	Blank(s)	Blank(s)	Dead (attributable to this cancer dx)	Alive or dead due to cancer	7	Dead	One primary only	Yes	C15.1-Thoracic esophagus	Blank(s)
1980	71 years	Male	White	8070/3: Squamous cell carcinoma, NOS	Unclassified	155	Moderately differentiated; Grade II	Blank(s)	Blank(s)	Blank(s)	Blank(s)	Blank(s)	Blank(s)	Blank(s)	Blank(s)	Blank(s)	Blank(s)	Dead (attributable to this cancer dx)	Alive or dead due to cancer	36	Dead	One primary only	Yes	C15.5-Lower third of esophagus	Blank(s)
2011	85+ years	Male	White	8140/3: Adenocarcinoma, NOS	Unclassified	155	Moderately differentiated; Grade II	999	T3	N0	M0	Blank(s)	Blank(s)	Blank(s)	Blank(s)	Blank(s)	Blank(s)	Alive or dead of other cause	Dead (attributable to causes other than this cancer dx)	9	Dead	3rd of 3 or more primaries	No	C15.5-Lower third of esophagus	0
2011	76 years	Female	White	8070/3: Squamous cell carcinoma, NOS	Unclassified	155	Poorly differentiated; Grade III	4	T1	N1	M0	Blank(s)	Blank(s)	Blank(s)	Blank(s)	Blank(s)	Blank(s)	Alive or dead of other cause	Dead (attributable to causes other than this cancer dx)	75	Dead	8th of 8 or more primaries	No	C15.5-Lower third of esophagus	40
1975	66 years	Male	White	8070/3: Squamous cell carcinoma, NOS	Unclassified	155	Poorly differentiated; Grade III	Blank(s)	Blank(s)	Blank(s)	Blank(s)	Blank(s)	Blank(s)	Blank(s)	Blank(s)	Blank(s)	Blank(s)	Dead (attributable to this cancer dx)	Alive or dead due to cancer	8	Dead	One primary only	Yes	C15.5-Lower third of esophagus	Blank(s)
1978	66 years	Male	White	8070/3: Squamous cell carcinoma, NOS	Unclassified	154	Moderately differentiated; Grade II	Blank(s)	Blank(s)	Blank(s)	Blank(s)	Blank(s)	Blank(s)	Blank(s)	Blank(s)	Blank(s)	Blank(s)	Alive or dead of other cause	Dead (attributable to causes other than this cancer dx)	4	Dead	2nd of 2 or more primaries	No	C15.4-Middle third of esophagus	Blank(s)
1978	70 years	Male	Asian or Pacific Islander	8070/3: Squamous cell carcinoma, NOS	Unclassified	154	Unknown	Blank(s)	Blank(s)	Blank(s)	Blank(s)	Blank(s)	Blank(s)	Blank(s)	Blank(s)	Blank(s)	Blank(s)	Dead (attributable to this cancer dx)	Alive or dead due to cancer	6	Dead	One primary only	Yes	C15.4-Middle third of esophagus	Blank(s)
1976	85+ years	Female	White	8070/3: Squamous cell carcinoma, NOS	Unclassified	155	Unknown	Blank(s)	Blank(s)	Blank(s)	Blank(s)	Blank(s)	Blank(s)	Blank(s)	Blank(s)	Blank(s)	Blank(s)	Alive or dead of other cause	Dead (attributable to causes other than this cancer dx)	11	Dead	One primary only	Yes	C15.5-Lower third of esophagus	Blank(s)
1976	69 years	Male	White	8070/3: Squamous cell carcinoma, NOS	Unclassified	154	Poorly differentiated; Grade III	Blank(s)	Blank(s)	Blank(s)	Blank(s)	Blank(s)	Blank(s)	Blank(s)	Blank(s)	Blank(s)	Blank(s)	Dead (attributable to this cancer dx)	Alive or dead due to cancer	1	Dead	One primary only	Yes	C15.4-Middle third of esophagus	Blank(s)
1978	70 years	Male	White	8020/3: Carcinoma, undifferentiated, NOS	Unclassified	155	Undifferentiated; anaplastic; Grade IV	Blank(s)	Blank(s)	Blank(s)	Blank(s)	Blank(s)	Blank(s)	Blank(s)	Blank(s)	Blank(s)	Blank(s)	Dead (attributable to this cancer dx)	Alive or dead due to cancer	4	Dead	One primary only	Yes	C15.5-Lower third of esophagus	Blank(s)
1975	65 years	Male	White	8070/3: Squamous cell carcinoma, NOS	Unclassified	155	Well differentiated; Grade I	Blank(s)	Blank(s)	Blank(s)	Blank(s)	Blank(s)	Blank(s)	Blank(s)	Blank(s)	Blank(s)	Blank(s)	Dead (attributable to this cancer dx)	Alive or dead due to cancer	18	Dead	One primary only	Yes	C15.5-Lower third of esophagus	Blank(s)
1975	48 years	Male	Black	8070/3: Squamous cell carcinoma, NOS	Unclassified	154	Poorly differentiated; Grade III	Blank(s)	Blank(s)	Blank(s)	Blank(s)	Blank(s)	Blank(s)	Blank(s)	Blank(s)	Blank(s)	Blank(s)	Dead (attributable to this cancer dx)	Alive or dead due to cancer	1	Dead	One primary only	Yes	C15.4-Middle third of esophagus	Blank(s)
2005	77 years	Male	White	8070/3: Squamous cell carcinoma, NOS	Unclassified	153	Poorly differentiated; Grade III	35	T4	N1	M1b	Blank(s)	Blank(s)	Blank(s)	Blank(s)	Blank(s)	Blank(s)	Dead (attributable to this cancer dx)	Alive or dead due to cancer	5	Dead	2nd of 2 or more primaries	No	C15.3-Upper third of esophagus	0
1976	74 years	Female	Black	8070/3: Squamous cell carcinoma, NOS	Unclassified	158	Unknown	Blank(s)	Blank(s)	Blank(s)	Blank(s)	Blank(s)	Blank(s)	Blank(s)	Blank(s)	Blank(s)	Blank(s)	Dead (attributable to this cancer dx)	Alive or dead due to cancer	7	Dead	One primary only	Yes	C15.8-Overlapping lesion of esophagus	Blank(s)
1984	58 years	Female	White	8070/3: Squamous cell carcinoma, NOS	Unclassified	154	Moderately differentiated; Grade II	Blank(s)	Blank(s)	Blank(s)	Blank(s)	Blank(s)	Blank(s)	Blank(s)	Blank(s)	Blank(s)	Blank(s)	Dead (attributable to this cancer dx)	Alive or dead due to cancer	0	Dead	3rd of 3 or more primaries	No	C15.4-Middle third of esophagus	Blank(s)
1978	56 years	Male	White	8070/3: Squamous cell carcinoma, NOS	Unclassified	151	Unknown	Blank(s)	Blank(s)	Blank(s)	Blank(s)	Blank(s)	Blank(s)	Blank(s)	Blank(s)	Blank(s)	Blank(s)	Dead (attributable to this cancer dx)	Alive or dead due to cancer	11	Dead	One primary only	Yes	C15.1-Thoracic esophagus	Blank(s)
1976	63 years	Female	White	8070/3: Squamous cell carcinoma, NOS	Unclassified	155	Unknown	Blank(s)	Blank(s)	Blank(s)	Blank(s)	Blank(s)	Blank(s)	Blank(s)	Blank(s)	Blank(s)	Blank(s)	Dead (attributable to this cancer dx)	Alive or dead due to cancer	7	Dead	One primary only	Yes	C15.5-Lower third of esophagus	Blank(s)
1978	78 years	Female	White	8070/3: Squamous cell carcinoma, NOS	Unclassified	154	Unknown	Blank(s)	Blank(s)	Blank(s)	Blank(s)	Blank(s)	Blank(s)	Blank(s)	Blank(s)	Blank(s)	Blank(s)	Dead (attributable to this cancer dx)	Alive or dead due to cancer	1	Dead	One primary only	Yes	C15.4-Middle third of esophagus	Blank(s)
1978	52 years	Female	Black	8070/3: Squamous cell carcinoma, NOS	Unclassified	154	Moderately differentiated; Grade II	Blank(s)	Blank(s)	Blank(s)	Blank(s)	Blank(s)	Blank(s)	Blank(s)	Blank(s)	Blank(s)	Blank(s)	Dead (attributable to this cancer dx)	Alive or dead due to cancer	7	Dead	One primary only	Yes	C15.4-Middle third of esophagus	Blank(s)
1978	58 years	Female	White	8070/3: Squamous cell carcinoma, NOS	Unclassified	155	Moderately differentiated; Grade II	Blank(s)	Blank(s)	Blank(s)	Blank(s)	Blank(s)	Blank(s)	Blank(s)	Blank(s)	Blank(s)	Blank(s)	Dead (attributable to this cancer dx)	Alive or dead due to cancer	8	Dead	One primary only	Yes	C15.5-Lower third of esophagus	Blank(s)
1988	63 years	Male	White	8070/3: Squamous cell carcinoma, NOS	Unclassified	155	Poorly differentiated; Grade III	Blank(s)	Blank(s)	Blank(s)	Blank(s)	Blank(s)	Blank(s)	Blank(s)	Blank(s)	Blank(s)	Blank(s)	Dead (attributable to this cancer dx)	Alive or dead due to cancer	5	Dead	2nd of 2 or more primaries	No	C15.5-Lower third of esophagus	Blank(s)
1987	85+ years	Female	White	8140/3: Adenocarcinoma, NOS	Unclassified	159	Poorly differentiated; Grade III	Blank(s)	Blank(s)	Blank(s)	Blank(s)	Blank(s)	Blank(s)	Blank(s)	Blank(s)	Blank(s)	Blank(s)	Dead (attributable to this cancer dx)	Alive or dead due to cancer	2	Dead	2nd of 2 or more primaries	No	C15.9-Esophagus, NOS	Blank(s)
1978	65 years	Male	White	8070/3: Squamous cell carcinoma, NOS	Unclassified	155	Poorly differentiated; Grade III	Blank(s)	Blank(s)	Blank(s)	Blank(s)	Blank(s)	Blank(s)	Blank(s)	Blank(s)	Blank(s)	Blank(s)	Dead (attributable to this cancer dx)	Alive or dead due to cancer	1	Dead	One primary only	Yes	C15.5-Lower third of esophagus	Blank(s)
1982	60 years	Male	White	8070/3: Squamous cell carcinoma, NOS	Unclassified	155	Poorly differentiated; Grade III	Blank(s)	Blank(s)	Blank(s)	Blank(s)	Blank(s)	Blank(s)	Blank(s)	Blank(s)	Blank(s)	Blank(s)	Dead (attributable to this cancer dx)	Alive or dead due to cancer	3	Dead	2nd of 2 or more primaries	No	C15.5-Lower third of esophagus	Blank(s)
1975	81 years	Male	White	8010/3: Carcinoma, NOS	Unclassified	158	Unknown	Blank(s)	Blank(s)	Blank(s)	Blank(s)	Blank(s)	Blank(s)	Blank(s)	Blank(s)	Blank(s)	Blank(s)	Dead (attributable to this cancer dx)	Alive or dead due to cancer	51	Dead	One primary only	Yes	C15.8-Overlapping lesion of esophagus	Blank(s)
1980	51 years	Female	Black	8070/3: Squamous cell carcinoma, NOS	Unclassified	150	Well differentiated; Grade I	Blank(s)	Blank(s)	Blank(s)	Blank(s)	Blank(s)	Blank(s)	Blank(s)	Blank(s)	Blank(s)	Blank(s)	Dead (attributable to this cancer dx)	Alive or dead due to cancer	2	Dead	One primary only	Yes	C15.0-Cervical esophagus	Blank(s)
1977	68 years	Male	White	8070/3: Squamous cell carcinoma, NOS	Unclassified	153	Moderately differentiated; Grade II	Blank(s)	Blank(s)	Blank(s)	Blank(s)	Blank(s)	Blank(s)	Blank(s)	Blank(s)	Blank(s)	Blank(s)	Alive or dead of other cause	Dead (attributable to causes other than this cancer dx)	9	Dead	One primary only	Yes	C15.3-Upper third of esophagus	Blank(s)
1976	67 years	Male	White	8070/3: Squamous cell carcinoma, NOS	Unclassified	155	Moderately differentiated; Grade II	Blank(s)	Blank(s)	Blank(s)	Blank(s)	Blank(s)	Blank(s)	Blank(s)	Blank(s)	Blank(s)	Blank(s)	Dead (attributable to this cancer dx)	Alive or dead due to cancer	24	Dead	2nd of 2 or more primaries	No	C15.5-Lower third of esophagus	Blank(s)
1975	72 years	Male	White	8070/3: Squamous cell carcinoma, NOS	Unclassified	154	Undifferentiated; anaplastic; Grade IV	Blank(s)	Blank(s)	Blank(s)	Blank(s)	Blank(s)	Blank(s)	Blank(s)	Blank(s)	Blank(s)	Blank(s)	Dead (attributable to this cancer dx)	Alive or dead due to cancer	1	Dead	2nd of 2 or more primaries	No	C15.4-Middle third of esophagus	Blank(s)
1975	73 years	Male	Black	8070/3: Squamous cell carcinoma, NOS	Unclassified	155	Undifferentiated; anaplastic; Grade IV	Blank(s)	Blank(s)	Blank(s)	Blank(s)	Blank(s)	Blank(s)	Blank(s)	Blank(s)	Blank(s)	Blank(s)	Dead (attributable to this cancer dx)	Alive or dead due to cancer	9	Dead	One primary only	Yes	C15.5-Lower third of esophagus	Blank(s)
1980	57 years	Male	White	8070/3: Squamous cell carcinoma, NOS	Unclassified	154	Poorly differentiated; Grade III	Blank(s)	Blank(s)	Blank(s)	Blank(s)	Blank(s)	Blank(s)	Blank(s)	Blank(s)	Blank(s)	Blank(s)	Dead (attributable to this cancer dx)	Alive or dead due to cancer	35	Dead	One primary only	Yes	C15.4-Middle third of esophagus	Blank(s)
1976	67 years	Male	White	8070/3: Squamous cell carcinoma, NOS	Unclassified	153	Poorly differentiated; Grade III	Blank(s)	Blank(s)	Blank(s)	Blank(s)	Blank(s)	Blank(s)	Blank(s)	Blank(s)	Blank(s)	Blank(s)	Dead (attributable to this cancer dx)	Alive or dead due to cancer	3	Dead	One primary only	Yes	C15.3-Upper third of esophagus	Blank(s)
1984	69 years	Male	Black	8070/3: Squamous cell carcinoma, NOS	Unclassified	154	Poorly differentiated; Grade III	Blank(s)	Blank(s)	Blank(s)	Blank(s)	Blank(s)	Blank(s)	Blank(s)	Blank(s)	Blank(s)	Blank(s)	Dead (attributable to this cancer dx)	Alive or dead due to cancer	27	Dead	3rd of 3 or more primaries	No	C15.4-Middle third of esophagus	Blank(s)
1978	48 years	Male	Black	8070/3: Squamous cell carcinoma, NOS	Unclassified	154	Poorly differentiated; Grade III	Blank(s)	Blank(s)	Blank(s)	Blank(s)	Blank(s)	Blank(s)	Blank(s)	Blank(s)	Blank(s)	Blank(s)	Dead (attributable to this cancer dx)	Alive or dead due to cancer	5	Dead	One primary only	Yes	C15.4-Middle third of esophagus	Blank(s)
1989	77 years	Female	White	8070/3: Squamous cell carcinoma, NOS	Unclassified	151	Moderately differentiated; Grade II	Blank(s)	Blank(s)	Blank(s)	Blank(s)	Blank(s)	Blank(s)	Blank(s)	Blank(s)	Blank(s)	Blank(s)	Dead (missing/unknown COD)	Dead (missing/unknown COD)	15	Dead	2nd of 2 or more primaries	No	C15.1-Thoracic esophagus	Blank(s)
1975	85+ years	Male	White	8070/3: Squamous cell carcinoma, NOS	Unclassified	154	Poorly differentiated; Grade III	Blank(s)	Blank(s)	Blank(s)	Blank(s)	Blank(s)	Blank(s)	Blank(s)	Blank(s)	Blank(s)	Blank(s)	Dead (attributable to this cancer dx)	Alive or dead due to cancer	2	Dead	One primary only	Yes	C15.4-Middle third of esophagus	Blank(s)
1981	85+ years	Male	White	8070/3: Squamous cell carcinoma, NOS	Unclassified	150	Well differentiated; Grade I	Blank(s)	Blank(s)	Blank(s)	Blank(s)	Blank(s)	Blank(s)	Blank(s)	Blank(s)	Blank(s)	Blank(s)	Alive or dead of other cause	Dead (attributable to causes other than this cancer dx)	4	Dead	3rd of 3 or more primaries	No	C15.0-Cervical esophagus	Blank(s)
1983	78 years	Male	White	8010/3: Carcinoma, NOS	Unclassified	155	Poorly differentiated; Grade III	Blank(s)	Blank(s)	Blank(s)	Blank(s)	Blank(s)	Blank(s)	Blank(s)	Blank(s)	Blank(s)	Blank(s)	Dead (attributable to this cancer dx)	Alive or dead due to cancer	0	Dead	2nd of 2 or more primaries	No	C15.5-Lower third of esophagus	Blank(s)
1978	64 years	Male	White	8070/3: Squamous cell carcinoma, NOS	Unclassified	151	Poorly differentiated; Grade III	Blank(s)	Blank(s)	Blank(s)	Blank(s)	Blank(s)	Blank(s)	Blank(s)	Blank(s)	Blank(s)	Blank(s)	Dead (attributable to this cancer dx)	Alive or dead due to cancer	7	Dead	One primary only	Yes	C15.1-Thoracic esophagus	Blank(s)
1980	59 years	Female	White	8070/3: Squamous cell carcinoma, NOS	Unclassified	154	Unknown	Blank(s)	Blank(s)	Blank(s)	Blank(s)	Blank(s)	Blank(s)	Blank(s)	Blank(s)	Blank(s)	Blank(s)	Dead (attributable to this cancer dx)	Alive or dead due to cancer	2	Dead	1st of 2 or more primaries	Yes	C15.4-Middle third of esophagus	Blank(s)
1976	62 years	Female	Black	8980/3: Carcinosarcoma, NOS	Unclassified	154	Unknown	Blank(s)	Blank(s)	Blank(s)	Blank(s)	Blank(s)	Blank(s)	Blank(s)	Blank(s)	Blank(s)	Blank(s)	Dead (attributable to this cancer dx)	Alive or dead due to cancer	90	Dead	One primary only	Yes	C15.4-Middle third of esophagus	Blank(s)
1976	63 years	Male	White	8070/3: Squamous cell carcinoma, NOS	Unclassified	154	Poorly differentiated; Grade III	Blank(s)	Blank(s)	Blank(s)	Blank(s)	Blank(s)	Blank(s)	Blank(s)	Blank(s)	Blank(s)	Blank(s)	Dead (attributable to this cancer dx)	Alive or dead due to cancer	16	Dead	One primary only	Yes	C15.4-Middle third of esophagus	Blank(s)
1987	85+ years	Female	White	8070/3: Squamous cell carcinoma, NOS	Unclassified	155	Moderately differentiated; Grade II	Blank(s)	Blank(s)	Blank(s)	Blank(s)	Blank(s)	Blank(s)	Blank(s)	Blank(s)	Blank(s)	Blank(s)	Dead (attributable to this cancer dx)	Alive or dead due to cancer	17	Dead	2nd of 2 or more primaries	No	C15.5-Lower third of esophagus	Blank(s)
1976	72 years	Male	White	8070/3: Squamous cell carcinoma, NOS	Unclassified	155	Poorly differentiated; Grade III	Blank(s)	Blank(s)	Blank(s)	Blank(s)	Blank(s)	Blank(s)	Blank(s)	Blank(s)	Blank(s)	Blank(s)	Dead (missing/unknown COD)	Dead (missing/unknown COD)	7	Dead	One primary only	Yes	C15.5-Lower third of esophagus	Blank(s)
1975	50 years	Female	White	8070/3: Squamous cell carcinoma, NOS	Unclassified	153	Unknown	Blank(s)	Blank(s)	Blank(s)	Blank(s)	Blank(s)	Blank(s)	Blank(s)	Blank(s)	Blank(s)	Blank(s)	Dead (attributable to this cancer dx)	Alive or dead due to cancer	1	Dead	2nd of 2 or more primaries	No	C15.3-Upper third of esophagus	Blank(s)
1978	68 years	Male	White	8070/3: Squamous cell carcinoma, NOS	Unclassified	155	Moderately differentiated; Grade II	Blank(s)	Blank(s)	Blank(s)	Blank(s)	Blank(s)	Blank(s)	Blank(s)	Blank(s)	Blank(s)	Blank(s)	Dead (attributable to this cancer dx)	Alive or dead due to cancer	4	Dead	3rd of 3 or more primaries	No	C15.5-Lower third of esophagus	Blank(s)
1978	67 years	Female	White	8070/3: Squamous cell carcinoma, NOS	Unclassified	151	Unknown	Blank(s)	Blank(s)	Blank(s)	Blank(s)	Blank(s)	Blank(s)	Blank(s)	Blank(s)	Blank(s)	Blank(s)	Dead (attributable to this cancer dx)	Alive or dead due to cancer	3	Dead	One primary only	Yes	C15.1-Thoracic esophagus	Blank(s)
1977	67 years	Male	Asian or Pacific Islander	8070/3: Squamous cell carcinoma, NOS	Unclassified	154	Unknown	Blank(s)	Blank(s)	Blank(s)	Blank(s)	Blank(s)	Blank(s)	Blank(s)	Blank(s)	Blank(s)	Blank(s)	Dead (attributable to this cancer dx)	Alive or dead due to cancer	8	Dead	One primary only	Yes	C15.4-Middle third of esophagus	Blank(s)
1977	56 years	Female	Asian or Pacific Islander	8070/3: Squamous cell carcinoma, NOS	Unclassified	155	Moderately differentiated; Grade II	Blank(s)	Blank(s)	Blank(s)	Blank(s)	Blank(s)	Blank(s)	Blank(s)	Blank(s)	Blank(s)	Blank(s)	Dead (missing/unknown COD)	Dead (missing/unknown COD)	94	Dead	One primary only	Yes	C15.5-Lower third of esophagus	Blank(s)
2006	85+ years	Male	Asian or Pacific Islander	8140/3: Adenocarcinoma, NOS	Unclassified	155	Moderately differentiated; Grade II	30	T1	N0	M0	Blank(s)	Blank(s)	Blank(s)	Blank(s)	Blank(s)	Blank(s)	Dead (attributable to this cancer dx)	Alive or dead due to cancer	0	Dead	2nd of 2 or more primaries	No	C15.5-Lower third of esophagus	0
1979	66 years	Male	Black	8070/3: Squamous cell carcinoma, NOS	Unclassified	154	Moderately differentiated; Grade II	Blank(s)	Blank(s)	Blank(s)	Blank(s)	Blank(s)	Blank(s)	Blank(s)	Blank(s)	Blank(s)	Blank(s)	Dead (attributable to this cancer dx)	Alive or dead due to cancer	7	Dead	One primary only	Yes	C15.4-Middle third of esophagus	Blank(s)
1978	71 years	Male	Asian or Pacific Islander	8070/3: Squamous cell carcinoma, NOS	Unclassified	155	Poorly differentiated; Grade III	Blank(s)	Blank(s)	Blank(s)	Blank(s)	Blank(s)	Blank(s)	Blank(s)	Blank(s)	Blank(s)	Blank(s)	Dead (attributable to this cancer dx)	Alive or dead due to cancer	2	Dead	One primary only	Yes	C15.5-Lower third of esophagus	Blank(s)
1977	60 years	Male	White	8070/3: Squamous cell carcinoma, NOS	Unclassified	150	Moderately differentiated; Grade II	Blank(s)	Blank(s)	Blank(s)	Blank(s)	Blank(s)	Blank(s)	Blank(s)	Blank(s)	Blank(s)	Blank(s)	Dead (attributable to this cancer dx)	Alive or dead due to cancer	31	Dead	One primary only	Yes	C15.0-Cervical esophagus	Blank(s)
1978	73 years	Female	White	8070/3: Squamous cell carcinoma, NOS	Unclassified	154	Moderately differentiated; Grade II	Blank(s)	Blank(s)	Blank(s)	Blank(s)	Blank(s)	Blank(s)	Blank(s)	Blank(s)	Blank(s)	Blank(s)	Dead (attributable to this cancer dx)	Alive or dead due to cancer	3	Dead	3rd of 3 or more primaries	No	C15.4-Middle third of esophagus	Blank(s)
1988	73 years	Male	White	8070/3: Squamous cell carcinoma, NOS	Unclassified	159	Poorly differentiated; Grade III	Blank(s)	Blank(s)	Blank(s)	Blank(s)	Blank(s)	Blank(s)	Blank(s)	Blank(s)	Blank(s)	Blank(s)	Alive or dead of other cause	Dead (attributable to causes other than this cancer dx)	3	Dead	2nd of 2 or more primaries	No	C15.9-Esophagus, NOS	Blank(s)
1978	70 years	Male	Black	8070/3: Squamous cell carcinoma, NOS	Unclassified	154	Poorly differentiated; Grade III	Blank(s)	Blank(s)	Blank(s)	Blank(s)	Blank(s)	Blank(s)	Blank(s)	Blank(s)	Blank(s)	Blank(s)	Alive or dead of other cause	Dead (attributable to causes other than this cancer dx)	11	Dead	2nd of 2 or more primaries	No	C15.4-Middle third of esophagus	Blank(s)
1977	71 years	Male	White	8070/3: Squamous cell carcinoma, NOS	Unclassified	154	Poorly differentiated; Grade III	Blank(s)	Blank(s)	Blank(s)	Blank(s)	Blank(s)	Blank(s)	Blank(s)	Blank(s)	Blank(s)	Blank(s)	Alive or dead of other cause	Dead (attributable to causes other than this cancer dx)	73	Dead	One primary only	Yes	C15.4-Middle third of esophagus	Blank(s)
1977	64 years	Male	Black	8070/3: Squamous cell carcinoma, NOS	Unclassified	155	Moderately differentiated; Grade II	Blank(s)	Blank(s)	Blank(s)	Blank(s)	Blank(s)	Blank(s)	Blank(s)	Blank(s)	Blank(s)	Blank(s)	Dead (attributable to this cancer dx)	Alive or dead due to cancer	26	Dead	One primary only	Yes	C15.5-Lower third of esophagus	Blank(s)
1979	84 years	Female	White	8070/3: Squamous cell carcinoma, NOS	Unclassified	155	Poorly differentiated; Grade III	Blank(s)	Blank(s)	Blank(s)	Blank(s)	Blank(s)	Blank(s)	Blank(s)	Blank(s)	Blank(s)	Blank(s)	Dead (attributable to this cancer dx)	Alive or dead due to cancer	53	Dead	One primary only	Yes	C15.5-Lower third of esophagus	Blank(s)
1977	47 years	Male	White	8070/3: Squamous cell carcinoma, NOS	Unclassified	154	Moderately differentiated; Grade II	Blank(s)	Blank(s)	Blank(s)	Blank(s)	Blank(s)	Blank(s)	Blank(s)	Blank(s)	Blank(s)	Blank(s)	Dead (attributable to this cancer dx)	Alive or dead due to cancer	10	Dead	One primary only	Yes	C15.4-Middle third of esophagus	Blank(s)
1977	60 years	Male	White	8070/3: Squamous cell carcinoma, NOS	Unclassified	154	Poorly differentiated; Grade III	Blank(s)	Blank(s)	Blank(s)	Blank(s)	Blank(s)	Blank(s)	Blank(s)	Blank(s)	Blank(s)	Blank(s)	Alive or dead of other cause	Dead (attributable to causes other than this cancer dx)	91	Dead	One primary only	Yes	C15.4-Middle third of esophagus	Blank(s)
2002	59 years	Male	White	8140/3: Adenocarcinoma, NOS	Unclassified	155	Moderately differentiated; Grade II	Blank(s)	Blank(s)	Blank(s)	Blank(s)	Blank(s)	Blank(s)	Blank(s)	Blank(s)	Blank(s)	Blank(s)	Dead (attributable to this cancer dx)	Alive or dead due to cancer	4	Dead	2nd of 2 or more primaries	No	C15.5-Lower third of esophagus	0
1976	72 years	Female	White	8070/3: Squamous cell carcinoma, NOS	Unclassified	154	Unknown	Blank(s)	Blank(s)	Blank(s)	Blank(s)	Blank(s)	Blank(s)	Blank(s)	Blank(s)	Blank(s)	Blank(s)	Dead (attributable to this cancer dx)	Alive or dead due to cancer	1	Dead	One primary only	Yes	C15.4-Middle third of esophagus	Blank(s)
1977	60 years	Female	White	8070/3: Squamous cell carcinoma, NOS	Unclassified	154	Unknown	Blank(s)	Blank(s)	Blank(s)	Blank(s)	Blank(s)	Blank(s)	Blank(s)	Blank(s)	Blank(s)	Blank(s)	Dead (attributable to this cancer dx)	Alive or dead due to cancer	11	Dead	2nd of 2 or more primaries	No	C15.4-Middle third of esophagus	Blank(s)
1980	70 years	Female	White	8070/3: Squamous cell carcinoma, NOS	Unclassified	155	Poorly differentiated; Grade III	Blank(s)	Blank(s)	Blank(s)	Blank(s)	Blank(s)	Blank(s)	Blank(s)	Blank(s)	Blank(s)	Blank(s)	Dead (attributable to this cancer dx)	Alive or dead due to cancer	1	Dead	One primary only	Yes	C15.5-Lower third of esophagus	Blank(s)
1976	74 years	Female	White	8010/3: Carcinoma, NOS	Unclassified	155	Poorly differentiated; Grade III	Blank(s)	Blank(s)	Blank(s)	Blank(s)	Blank(s)	Blank(s)	Blank(s)	Blank(s)	Blank(s)	Blank(s)	Dead (attributable to this cancer dx)	Alive or dead due to cancer	20	Dead	One primary only	Yes	C15.5-Lower third of esophagus	Blank(s)
1979	74 years	Female	White	8070/3: Squamous cell carcinoma, NOS	Unclassified	150	Unknown	Blank(s)	Blank(s)	Blank(s)	Blank(s)	Blank(s)	Blank(s)	Blank(s)	Blank(s)	Blank(s)	Blank(s)	Alive or dead of other cause	Dead (attributable to causes other than this cancer dx)	50	Dead	2nd of 2 or more primaries	No	C15.0-Cervical esophagus	Blank(s)
1980	37 years	Male	White	8140/3: Adenocarcinoma, NOS	Unclassified	155	Poorly differentiated; Grade III	Blank(s)	Blank(s)	Blank(s)	Blank(s)	Blank(s)	Blank(s)	Blank(s)	Blank(s)	Blank(s)	Blank(s)	Alive or dead of other cause	Dead (attributable to causes other than this cancer dx)	0	Dead	2nd of 2 or more primaries	No	C15.5-Lower third of esophagus	Blank(s)
1976	52 years	Male	White	8140/3: Adenocarcinoma, NOS	Unclassified	155	Unknown	Blank(s)	Blank(s)	Blank(s)	Blank(s)	Blank(s)	Blank(s)	Blank(s)	Blank(s)	Blank(s)	Blank(s)	Alive or dead of other cause	Dead (attributable to causes other than this cancer dx)	312	Dead	One primary only	Yes	C15.5-Lower third of esophagus	Blank(s)
1977	66 years	Female	White	8070/3: Squamous cell carcinoma, NOS	Unclassified	155	Unknown	Blank(s)	Blank(s)	Blank(s)	Blank(s)	Blank(s)	Blank(s)	Blank(s)	Blank(s)	Blank(s)	Blank(s)	Alive or dead of other cause	Dead (attributable to causes other than this cancer dx)	206	Dead	1st of 2 or more primaries	Yes	C15.5-Lower third of esophagus	Blank(s)
1978	69 years	Male	White	8140/3: Adenocarcinoma, NOS	Unclassified	158	Unknown	Blank(s)	Blank(s)	Blank(s)	Blank(s)	Blank(s)	Blank(s)	Blank(s)	Blank(s)	Blank(s)	Blank(s)	Dead (attributable to this cancer dx)	Alive or dead due to cancer	3	Dead	One primary only	Yes	C15.8-Overlapping lesion of esophagus	Blank(s)
1986	55 years	Male	White	8070/3: Squamous cell carcinoma, NOS	Unclassified	154	Well differentiated; Grade I	Blank(s)	Blank(s)	Blank(s)	Blank(s)	Blank(s)	Blank(s)	Blank(s)	Blank(s)	Blank(s)	Blank(s)	Dead (attributable to this cancer dx)	Alive or dead due to cancer	6	Dead	4th of 4 or more primaries	No	C15.4-Middle third of esophagus	Blank(s)
1980	57 years	Female	Black	8070/3: Squamous cell carcinoma, NOS	Unclassified	155	Poorly differentiated; Grade III	Blank(s)	Blank(s)	Blank(s)	Blank(s)	Blank(s)	Blank(s)	Blank(s)	Blank(s)	Blank(s)	Blank(s)	Dead (attributable to this cancer dx)	Alive or dead due to cancer	9	Dead	One primary only	Yes	C15.5-Lower third of esophagus	Blank(s)
1980	60 years	Male	White	8140/3: Adenocarcinoma, NOS	Unclassified	155	Poorly differentiated; Grade III	Blank(s)	Blank(s)	Blank(s)	Blank(s)	Blank(s)	Blank(s)	Blank(s)	Blank(s)	Blank(s)	Blank(s)	Dead (attributable to this cancer dx)	Alive or dead due to cancer	31	Dead	One primary only	Yes	C15.5-Lower third of esophagus	Blank(s)
1982	73 years	Male	White	8070/3: Squamous cell carcinoma, NOS	Unclassified	154	Moderately differentiated; Grade II	Blank(s)	Blank(s)	Blank(s)	Blank(s)	Blank(s)	Blank(s)	Blank(s)	Blank(s)	Blank(s)	Blank(s)	Alive or dead of other cause	Dead (attributable to causes other than this cancer dx)	28	Dead	2nd of 2 or more primaries	No	C15.4-Middle third of esophagus	Blank(s)
1978	55 years	Male	Black	8070/3: Squamous cell carcinoma, NOS	Unclassified	153	Unknown	Blank(s)	Blank(s)	Blank(s)	Blank(s)	Blank(s)	Blank(s)	Blank(s)	Blank(s)	Blank(s)	Blank(s)	Dead (attributable to this cancer dx)	Alive or dead due to cancer	7	Dead	One primary only	Yes	C15.3-Upper third of esophagus	Blank(s)
1981	83 years	Female	Black	8070/3: Squamous cell carcinoma, NOS	Unclassified	155	Moderately differentiated; Grade II	Blank(s)	Blank(s)	Blank(s)	Blank(s)	Blank(s)	Blank(s)	Blank(s)	Blank(s)	Blank(s)	Blank(s)	Dead (attributable to this cancer dx)	Alive or dead due to cancer	3	Dead	2nd of 2 or more primaries	No	C15.5-Lower third of esophagus	Blank(s)
1976	81 years	Male	White	8070/3: Squamous cell carcinoma, NOS	Unclassified	155	Poorly differentiated; Grade III	Blank(s)	Blank(s)	Blank(s)	Blank(s)	Blank(s)	Blank(s)	Blank(s)	Blank(s)	Blank(s)	Blank(s)	Dead (attributable to this cancer dx)	Alive or dead due to cancer	5	Dead	2nd of 2 or more primaries	No	C15.5-Lower third of esophagus	Blank(s)
1977	63 years	Male	White	8070/3: Squamous cell carcinoma, NOS	Unclassified	159	Unknown	Blank(s)	Blank(s)	Blank(s)	Blank(s)	Blank(s)	Blank(s)	Blank(s)	Blank(s)	Blank(s)	Blank(s)	Dead (attributable to this cancer dx)	Alive or dead due to cancer	1	Dead	One primary only	Yes	C15.9-Esophagus, NOS	Blank(s)
1999	85+ years	Male	White	8140/3: Adenocarcinoma, NOS	Unclassified	158	Poorly differentiated; Grade III	Blank(s)	Blank(s)	Blank(s)	Blank(s)	Blank(s)	Blank(s)	Blank(s)	Blank(s)	Blank(s)	Blank(s)	Alive or dead of other cause	Dead (attributable to causes other than this cancer dx)	25	Dead	2nd of 2 or more primaries	No	C15.8-Overlapping lesion of esophagus	0
1978	79 years	Female	White	8070/3: Squamous cell carcinoma, NOS	Unclassified	158	Moderately differentiated; Grade II	Blank(s)	Blank(s)	Blank(s)	Blank(s)	Blank(s)	Blank(s)	Blank(s)	Blank(s)	Blank(s)	Blank(s)	Dead (attributable to this cancer dx)	Alive or dead due to cancer	7	Dead	One primary only	Yes	C15.8-Overlapping lesion of esophagus	Blank(s)
1979	74 years	Male	White	8070/3: Squamous cell carcinoma, NOS	Unclassified	155	Poorly differentiated; Grade III	Blank(s)	Blank(s)	Blank(s)	Blank(s)	Blank(s)	Blank(s)	Blank(s)	Blank(s)	Blank(s)	Blank(s)	Dead (attributable to this cancer dx)	Alive or dead due to cancer	2	Dead	One primary only	Yes	C15.5-Lower third of esophagus	Blank(s)
1996	85+ years	Female	White	8070/3: Squamous cell carcinoma, NOS	Unclassified	155	Moderately differentiated; Grade II	Blank(s)	Blank(s)	Blank(s)	Blank(s)	Blank(s)	Blank(s)	Blank(s)	Blank(s)	Blank(s)	Blank(s)	Dead (attributable to this cancer dx)	Alive or dead due to cancer	1	Dead	2nd of 2 or more primaries	No	C15.5-Lower third of esophagus	Blank(s)
1977	53 years	Male	White	8070/3: Squamous cell carcinoma, NOS	Unclassified	155	Well differentiated; Grade I	Blank(s)	Blank(s)	Blank(s)	Blank(s)	Blank(s)	Blank(s)	Blank(s)	Blank(s)	Blank(s)	Blank(s)	Dead (attributable to this cancer dx)	Alive or dead due to cancer	12	Dead	2nd of 2 or more primaries	No	C15.5-Lower third of esophagus	Blank(s)
1991	47 years	Male	White	8070/3: Squamous cell carcinoma, NOS	Unclassified	154	Moderately differentiated; Grade II	Blank(s)	Blank(s)	Blank(s)	Blank(s)	Blank(s)	Blank(s)	Blank(s)	Blank(s)	Blank(s)	Blank(s)	Dead (attributable to this cancer dx)	Alive or dead due to cancer	5	Dead	2nd of 2 or more primaries	No	C15.4-Middle third of esophagus	Blank(s)
1975	79 years	Male	Asian or Pacific Islander	8980/3: Carcinosarcoma, NOS	Unclassified	155	Unknown	Blank(s)	Blank(s)	Blank(s)	Blank(s)	Blank(s)	Blank(s)	Blank(s)	Blank(s)	Blank(s)	Blank(s)	Dead (attributable to this cancer dx)	Alive or dead due to cancer	0	Dead	One primary only	Yes	C15.5-Lower third of esophagus	Blank(s)
1977	71 years	Female	White	8070/3: Squamous cell carcinoma, NOS	Unclassified	155	Moderately differentiated; Grade II	Blank(s)	Blank(s)	Blank(s)	Blank(s)	Blank(s)	Blank(s)	Blank(s)	Blank(s)	Blank(s)	Blank(s)	Dead (attributable to this cancer dx)	Alive or dead due to cancer	5	Dead	One primary only	Yes	C15.5-Lower third of esophagus	Blank(s)
1988	76 years	Female	White	8070/3: Squamous cell carcinoma, NOS	Unclassified	155	Poorly differentiated; Grade III	Blank(s)	Blank(s)	Blank(s)	Blank(s)	Blank(s)	Blank(s)	Blank(s)	Blank(s)	Blank(s)	Blank(s)	Dead (attributable to this cancer dx)	Alive or dead due to cancer	3	Dead	2nd of 2 or more primaries	No	C15.5-Lower third of esophagus	Blank(s)
1981	73 years	Male	White	8070/3: Squamous cell carcinoma, NOS	Unclassified	154	Poorly differentiated; Grade III	Blank(s)	Blank(s)	Blank(s)	Blank(s)	Blank(s)	Blank(s)	Blank(s)	Blank(s)	Blank(s)	Blank(s)	Alive or dead of other cause	Dead (attributable to causes other than this cancer dx)	88	Dead	3rd of 3 or more primaries	No	C15.4-Middle third of esophagus	Blank(s)
1975	65 years	Female	White	8070/3: Squamous cell carcinoma, NOS	Unclassified	154	Unknown	Blank(s)	Blank(s)	Blank(s)	Blank(s)	Blank(s)	Blank(s)	Blank(s)	Blank(s)	Blank(s)	Blank(s)	Dead (attributable to this cancer dx)	Alive or dead due to cancer	227	Dead	One primary only	Yes	C15.4-Middle third of esophagus	Blank(s)
1977	73 years	Female	White	8070/3: Squamous cell carcinoma, NOS	Unclassified	159	Unknown	Blank(s)	Blank(s)	Blank(s)	Blank(s)	Blank(s)	Blank(s)	Blank(s)	Blank(s)	Blank(s)	Blank(s)	Dead (attributable to this cancer dx)	Alive or dead due to cancer	2	Dead	One primary only	Yes	C15.9-Esophagus, NOS	Blank(s)
1977	72 years	Male	White	8070/3: Squamous cell carcinoma, NOS	Unclassified	154	Unknown	Blank(s)	Blank(s)	Blank(s)	Blank(s)	Blank(s)	Blank(s)	Blank(s)	Blank(s)	Blank(s)	Blank(s)	Dead (attributable to this cancer dx)	Alive or dead due to cancer	5	Dead	One primary only	Yes	C15.4-Middle third of esophagus	Blank(s)
1981	75 years	Female	White	8070/3: Squamous cell carcinoma, NOS	Unclassified	154	Undifferentiated; anaplastic; Grade IV	Blank(s)	Blank(s)	Blank(s)	Blank(s)	Blank(s)	Blank(s)	Blank(s)	Blank(s)	Blank(s)	Blank(s)	Alive or dead of other cause	Dead (attributable to causes other than this cancer dx)	4	Dead	2nd of 2 or more primaries	No	C15.4-Middle third of esophagus	Blank(s)
1979	67 years	Male	White	8070/3: Squamous cell carcinoma, NOS	Unclassified	153	Poorly differentiated; Grade III	Blank(s)	Blank(s)	Blank(s)	Blank(s)	Blank(s)	Blank(s)	Blank(s)	Blank(s)	Blank(s)	Blank(s)	Dead (attributable to this cancer dx)	Alive or dead due to cancer	14	Dead	One primary only	Yes	C15.3-Upper third of esophagus	Blank(s)
1995	83 years	Female	White	8070/3: Squamous cell carcinoma, NOS	Unclassified	151	Moderately differentiated; Grade II	Blank(s)	Blank(s)	Blank(s)	Blank(s)	Blank(s)	Blank(s)	Blank(s)	Blank(s)	Blank(s)	Blank(s)	Dead (attributable to this cancer dx)	Alive or dead due to cancer	2	Dead	3rd of 3 or more primaries	No	C15.1-Thoracic esophagus	Blank(s)
1978	67 years	Female	Black	8070/3: Squamous cell carcinoma, NOS	Unclassified	154	Poorly differentiated; Grade III	Blank(s)	Blank(s)	Blank(s)	Blank(s)	Blank(s)	Blank(s)	Blank(s)	Blank(s)	Blank(s)	Blank(s)	Dead (attributable to this cancer dx)	Alive or dead due to cancer	12	Dead	One primary only	Yes	C15.4-Middle third of esophagus	Blank(s)
1980	70 years	Male	White	8070/3: Squamous cell carcinoma, NOS	Unclassified	150	Moderately differentiated; Grade II	Blank(s)	Blank(s)	Blank(s)	Blank(s)	Blank(s)	Blank(s)	Blank(s)	Blank(s)	Blank(s)	Blank(s)	Dead (attributable to this cancer dx)	Alive or dead due to cancer	7	Dead	One primary only	Yes	C15.0-Cervical esophagus	Blank(s)
1975	60 years	Male	Black	8070/3: Squamous cell carcinoma, NOS	Unclassified	155	Poorly differentiated; Grade III	Blank(s)	Blank(s)	Blank(s)	Blank(s)	Blank(s)	Blank(s)	Blank(s)	Blank(s)	Blank(s)	Blank(s)	Dead (attributable to this cancer dx)	Alive or dead due to cancer	1	Dead	2nd of 2 or more primaries	No	C15.5-Lower third of esophagus	Blank(s)
1980	68 years	Female	White	8070/3: Squamous cell carcinoma, NOS	Unclassified	154	Moderately differentiated; Grade II	Blank(s)	Blank(s)	Blank(s)	Blank(s)	Blank(s)	Blank(s)	Blank(s)	Blank(s)	Blank(s)	Blank(s)	Dead (attributable to this cancer dx)	Alive or dead due to cancer	3	Dead	One primary only	Yes	C15.4-Middle third of esophagus	Blank(s)
1976	64 years	Male	White	8890/3: Leiomyosarcoma, NOS	Unclassified	155	Unknown	Blank(s)	Blank(s)	Blank(s)	Blank(s)	Blank(s)	Blank(s)	Blank(s)	Blank(s)	Blank(s)	Blank(s)	Dead (attributable to this cancer dx)	Alive or dead due to cancer	0	Dead	One primary only	Yes	C15.5-Lower third of esophagus	Blank(s)
1978	85+ years	Male	White	8070/3: Squamous cell carcinoma, NOS	Unclassified	154	Poorly differentiated; Grade III	Blank(s)	Blank(s)	Blank(s)	Blank(s)	Blank(s)	Blank(s)	Blank(s)	Blank(s)	Blank(s)	Blank(s)	Alive or dead of other cause	Dead (attributable to causes other than this cancer dx)	10	Dead	One primary only	Yes	C15.4-Middle third of esophagus	Blank(s)
1975	78 years	Male	White	8070/3: Squamous cell carcinoma, NOS	Unclassified	155	Unknown	Blank(s)	Blank(s)	Blank(s)	Blank(s)	Blank(s)	Blank(s)	Blank(s)	Blank(s)	Blank(s)	Blank(s)	Dead (attributable to this cancer dx)	Alive or dead due to cancer	11	Dead	2nd of 2 or more primaries	No	C15.5-Lower third of esophagus	Blank(s)
2006	78 years	Female	White	8070/3: Squamous cell carcinoma, NOS	Unclassified	154	Unknown	999	T4	N0	M0	Blank(s)	Blank(s)	Blank(s)	Blank(s)	Blank(s)	Blank(s)	Dead (attributable to this cancer dx)	Alive or dead due to cancer	12	Dead	3rd of 3 or more primaries	No	C15.4-Middle third of esophagus	22
1978	74 years	Female	White	8070/3: Squamous cell carcinoma, NOS	Unclassified	150	Unknown	Blank(s)	Blank(s)	Blank(s)	Blank(s)	Blank(s)	Blank(s)	Blank(s)	Blank(s)	Blank(s)	Blank(s)	Dead (attributable to this cancer dx)	Alive or dead due to cancer	50	Dead	One primary only	Yes	C15.0-Cervical esophagus	Blank(s)
1978	80 years	Male	Black	8070/3: Squamous cell carcinoma, NOS	Unclassified	153	Unknown	Blank(s)	Blank(s)	Blank(s)	Blank(s)	Blank(s)	Blank(s)	Blank(s)	Blank(s)	Blank(s)	Blank(s)	Dead (attributable to this cancer dx)	Alive or dead due to cancer	7	Dead	2nd of 2 or more primaries	No	C15.3-Upper third of esophagus	Blank(s)
1978	81 years	Male	White	8010/3: Carcinoma, NOS	Unclassified	153	Unknown	Blank(s)	Blank(s)	Blank(s)	Blank(s)	Blank(s)	Blank(s)	Blank(s)	Blank(s)	Blank(s)	Blank(s)	Dead (attributable to this cancer dx)	Alive or dead due to cancer	4	Dead	One primary only	Yes	C15.3-Upper third of esophagus	Blank(s)
1978	76 years	Male	Black	8070/3: Squamous cell carcinoma, NOS	Unclassified	155	Poorly differentiated; Grade III	Blank(s)	Blank(s)	Blank(s)	Blank(s)	Blank(s)	Blank(s)	Blank(s)	Blank(s)	Blank(s)	Blank(s)	Dead (attributable to this cancer dx)	Alive or dead due to cancer	23	Dead	One primary only	Yes	C15.5-Lower third of esophagus	Blank(s)
1978	60 years	Male	White	8070/3: Squamous cell carcinoma, NOS	Unclassified	154	Poorly differentiated; Grade III	Blank(s)	Blank(s)	Blank(s)	Blank(s)	Blank(s)	Blank(s)	Blank(s)	Blank(s)	Blank(s)	Blank(s)	Alive or dead of other cause	Dead (attributable to causes other than this cancer dx)	16	Dead	1st of 2 or more primaries	Yes	C15.4-Middle third of esophagus	Blank(s)
1986	59 years	Male	White	8140/3: Adenocarcinoma, NOS	Unclassified	153	Moderately differentiated; Grade II	Blank(s)	Blank(s)	Blank(s)	Blank(s)	Blank(s)	Blank(s)	Blank(s)	Blank(s)	Blank(s)	Blank(s)	Dead (attributable to this cancer dx)	Alive or dead due to cancer	20	Dead	2nd of 2 or more primaries	No	C15.3-Upper third of esophagus	Blank(s)
1987	74 years	Male	White	8070/3: Squamous cell carcinoma, NOS	Unclassified	154	Moderately differentiated; Grade II	Blank(s)	Blank(s)	Blank(s)	Blank(s)	Blank(s)	Blank(s)	Blank(s)	Blank(s)	Blank(s)	Blank(s)	Dead (attributable to this cancer dx)	Alive or dead due to cancer	19	Dead	2nd of 2 or more primaries	No	C15.4-Middle third of esophagus	Blank(s)
1990	82 years	Male	White	8070/3: Squamous cell carcinoma, NOS	Unclassified	153	Unknown	Blank(s)	Blank(s)	Blank(s)	Blank(s)	Blank(s)	Blank(s)	Blank(s)	Blank(s)	Blank(s)	Blank(s)	Dead (attributable to this cancer dx)	Alive or dead due to cancer	4	Dead	2nd of 2 or more primaries	No	C15.3-Upper third of esophagus	Blank(s)
1977	49 years	Female	Black	8070/3: Squamous cell carcinoma, NOS	Unclassified	154	Well differentiated; Grade I	Blank(s)	Blank(s)	Blank(s)	Blank(s)	Blank(s)	Blank(s)	Blank(s)	Blank(s)	Blank(s)	Blank(s)	Alive or dead of other cause	Dead (attributable to causes other than this cancer dx)	6	Dead	One primary only	Yes	C15.4-Middle third of esophagus	Blank(s)
1979	80 years	Male	Asian or Pacific Islander	8070/3: Squamous cell carcinoma, NOS	Unclassified	155	Moderately differentiated; Grade II	Blank(s)	Blank(s)	Blank(s)	Blank(s)	Blank(s)	Blank(s)	Blank(s)	Blank(s)	Blank(s)	Blank(s)	Dead (missing/unknown COD)	Dead (missing/unknown COD)	57	Dead	One primary only	Yes	C15.5-Lower third of esophagus	Blank(s)
1978	74 years	Female	White	8070/3: Squamous cell carcinoma, NOS	Unclassified	154	Poorly differentiated; Grade III	Blank(s)	Blank(s)	Blank(s)	Blank(s)	Blank(s)	Blank(s)	Blank(s)	Blank(s)	Blank(s)	Blank(s)	Dead (attributable to this cancer dx)	Alive or dead due to cancer	5	Dead	One primary only	Yes	C15.4-Middle third of esophagus	Blank(s)
2010	70 years	Female	White	8070/3: Squamous cell carcinoma, NOS	Unclassified	154	Poorly differentiated; Grade III	999	T3	N1	M0	Blank(s)	Blank(s)	Blank(s)	Blank(s)	Blank(s)	Blank(s)	Dead (attributable to this cancer dx)	Alive or dead due to cancer	6	Dead	2nd of 2 or more primaries	No	C15.4-Middle third of esophagus	0
1977	54 years	Male	White	8010/3: Carcinoma, NOS	Unclassified	155	Unknown	Blank(s)	Blank(s)	Blank(s)	Blank(s)	Blank(s)	Blank(s)	Blank(s)	Blank(s)	Blank(s)	Blank(s)	Dead (attributable to this cancer dx)	Alive or dead due to cancer	0	Dead	One primary only	Yes	C15.5-Lower third of esophagus	Blank(s)
1987	73 years	Male	White	8070/3: Squamous cell carcinoma, NOS	Unclassified	153	Moderately differentiated; Grade II	Blank(s)	Blank(s)	Blank(s)	Blank(s)	Blank(s)	Blank(s)	Blank(s)	Blank(s)	Blank(s)	Blank(s)	Dead (attributable to this cancer dx)	Alive or dead due to cancer	1	Dead	2nd of 2 or more primaries	No	C15.3-Upper third of esophagus	Blank(s)
2003	85+ years	Female	White	8000/3: Neoplasm, malignant	Unclassified	153	Unknown	Blank(s)	Blank(s)	Blank(s)	Blank(s)	Blank(s)	Blank(s)	Blank(s)	Blank(s)	Blank(s)	Blank(s)	Dead (attributable to this cancer dx)	Alive or dead due to cancer	0	Dead	3rd of 3 or more primaries	No	C15.3-Upper third of esophagus	0
1979	73 years	Female	White	8070/3: Squamous cell carcinoma, NOS	Unclassified	155	Poorly differentiated; Grade III	Blank(s)	Blank(s)	Blank(s)	Blank(s)	Blank(s)	Blank(s)	Blank(s)	Blank(s)	Blank(s)	Blank(s)	Alive or dead of other cause	Dead (attributable to causes other than this cancer dx)	2	Dead	One primary only	Yes	C15.5-Lower third of esophagus	Blank(s)
1990	73 years	Male	White	8140/3: Adenocarcinoma, NOS	Unclassified	155	Poorly differentiated; Grade III	Blank(s)	Blank(s)	Blank(s)	Blank(s)	Blank(s)	Blank(s)	Blank(s)	Blank(s)	Blank(s)	Blank(s)	Dead (attributable to this cancer dx)	Alive or dead due to cancer	3	Dead	2nd of 2 or more primaries	No	C15.5-Lower third of esophagus	Blank(s)
1978	67 years	Female	White	8070/3: Squamous cell carcinoma, NOS	Unclassified	154	Poorly differentiated; Grade III	Blank(s)	Blank(s)	Blank(s)	Blank(s)	Blank(s)	Blank(s)	Blank(s)	Blank(s)	Blank(s)	Blank(s)	Dead (attributable to this cancer dx)	Alive or dead due to cancer	4	Dead	2nd of 2 or more primaries	No	C15.4-Middle third of esophagus	Blank(s)
1975	85+ years	Female	White	8010/3: Carcinoma, NOS	Unclassified	154	Poorly differentiated; Grade III	Blank(s)	Blank(s)	Blank(s)	Blank(s)	Blank(s)	Blank(s)	Blank(s)	Blank(s)	Blank(s)	Blank(s)	Dead (attributable to this cancer dx)	Alive or dead due to cancer	8	Dead	One primary only	Yes	C15.4-Middle third of esophagus	Blank(s)
1978	67 years	Male	White	8010/3: Carcinoma, NOS	Unclassified	151	Unknown	Blank(s)	Blank(s)	Blank(s)	Blank(s)	Blank(s)	Blank(s)	Blank(s)	Blank(s)	Blank(s)	Blank(s)	Alive or dead of other cause	Dead (attributable to causes other than this cancer dx)	136	Dead	One primary only	Yes	C15.1-Thoracic esophagus	Blank(s)
1977	54 years	Female	White	8070/3: Squamous cell carcinoma, NOS	Unclassified	153	Unknown	Blank(s)	Blank(s)	Blank(s)	Blank(s)	Blank(s)	Blank(s)	Blank(s)	Blank(s)	Blank(s)	Blank(s)	Alive or dead of other cause	Dead (attributable to causes other than this cancer dx)	7	Dead	2nd of 2 or more primaries	No	C15.3-Upper third of esophagus	Blank(s)
1975	57 years	Male	White	8070/3: Squamous cell carcinoma, NOS	Unclassified	154	Poorly differentiated; Grade III	Blank(s)	Blank(s)	Blank(s)	Blank(s)	Blank(s)	Blank(s)	Blank(s)	Blank(s)	Blank(s)	Blank(s)	Dead (attributable to this cancer dx)	Alive or dead due to cancer	5	Dead	One primary only	Yes	C15.4-Middle third of esophagus	Blank(s)
1987	83 years	Male	White	8140/3: Adenocarcinoma, NOS	Unclassified	155	Poorly differentiated; Grade III	Blank(s)	Blank(s)	Blank(s)	Blank(s)	Blank(s)	Blank(s)	Blank(s)	Blank(s)	Blank(s)	Blank(s)	Dead (attributable to this cancer dx)	Alive or dead due to cancer	2	Dead	2nd of 2 or more primaries	No	C15.5-Lower third of esophagus	Blank(s)
1988	69 years	Male	Black	8560/3: Adenosquamous carcinoma	Unclassified	151	Unknown	Blank(s)	Blank(s)	Blank(s)	Blank(s)	Blank(s)	Blank(s)	Blank(s)	Blank(s)	Blank(s)	Blank(s)	Dead (attributable to this cancer dx)	Alive or dead due to cancer	2	Dead	3rd of 3 or more primaries	No	C15.1-Thoracic esophagus	Blank(s)
1979	64 years	Male	White	8070/3: Squamous cell carcinoma, NOS	Unclassified	150	Moderately differentiated; Grade II	Blank(s)	Blank(s)	Blank(s)	Blank(s)	Blank(s)	Blank(s)	Blank(s)	Blank(s)	Blank(s)	Blank(s)	Dead (attributable to this cancer dx)	Alive or dead due to cancer	4	Dead	2nd of 2 or more primaries	No	C15.0-Cervical esophagus	Blank(s)
1996	75 years	Male	Black	8070/3: Squamous cell carcinoma, NOS	Unclassified	155	Moderately differentiated; Grade II	Blank(s)	Blank(s)	Blank(s)	Blank(s)	Blank(s)	Blank(s)	Blank(s)	Blank(s)	Blank(s)	Blank(s)	Dead (attributable to this cancer dx)	Alive or dead due to cancer	35	Dead	2nd of 2 or more primaries	No	C15.5-Lower third of esophagus	Blank(s)
1978	82 years	Male	White	8070/3: Squamous cell carcinoma, NOS	Unclassified	150	Moderately differentiated; Grade II	Blank(s)	Blank(s)	Blank(s)	Blank(s)	Blank(s)	Blank(s)	Blank(s)	Blank(s)	Blank(s)	Blank(s)	Alive or dead of other cause	Dead (attributable to causes other than this cancer dx)	2	Dead	One primary only	Yes	C15.0-Cervical esophagus	Blank(s)
1994	68 years	Female	White	8070/3: Squamous cell carcinoma, NOS	Unclassified	153	Poorly differentiated; Grade III	Blank(s)	Blank(s)	Blank(s)	Blank(s)	Blank(s)	Blank(s)	Blank(s)	Blank(s)	Blank(s)	Blank(s)	Dead (attributable to this cancer dx)	Alive or dead due to cancer	6	Dead	2nd of 2 or more primaries	No	C15.3-Upper third of esophagus	Blank(s)
1977	50 years	Female	White	8070/3: Squamous cell carcinoma, NOS	Unclassified	154	Poorly differentiated; Grade III	Blank(s)	Blank(s)	Blank(s)	Blank(s)	Blank(s)	Blank(s)	Blank(s)	Blank(s)	Blank(s)	Blank(s)	Dead (attributable to this cancer dx)	Alive or dead due to cancer	3	Dead	One primary only	Yes	C15.4-Middle third of esophagus	Blank(s)
1976	85+ years	Female	Black	8010/3: Carcinoma, NOS	Unclassified	151	Unknown	Blank(s)	Blank(s)	Blank(s)	Blank(s)	Blank(s)	Blank(s)	Blank(s)	Blank(s)	Blank(s)	Blank(s)	Dead (attributable to this cancer dx)	Alive or dead due to cancer	0	Dead	One primary only	Yes	C15.1-Thoracic esophagus	Blank(s)
1977	64 years	Male	White	8070/3: Squamous cell carcinoma, NOS	Unclassified	154	Poorly differentiated; Grade III	Blank(s)	Blank(s)	Blank(s)	Blank(s)	Blank(s)	Blank(s)	Blank(s)	Blank(s)	Blank(s)	Blank(s)	Dead (attributable to this cancer dx)	Alive or dead due to cancer	2	Dead	2nd of 2 or more primaries	No	C15.4-Middle third of esophagus	Blank(s)
1977	67 years	Male	Black	8070/3: Squamous cell carcinoma, NOS	Unclassified	155	Moderately differentiated; Grade II	Blank(s)	Blank(s)	Blank(s)	Blank(s)	Blank(s)	Blank(s)	Blank(s)	Blank(s)	Blank(s)	Blank(s)	Dead (attributable to this cancer dx)	Alive or dead due to cancer	1	Dead	One primary only	Yes	C15.5-Lower third of esophagus	Blank(s)
1996	78 years	Male	White	8140/3: Adenocarcinoma, NOS	Unclassified	155	Poorly differentiated; Grade III	Blank(s)	Blank(s)	Blank(s)	Blank(s)	Blank(s)	Blank(s)	Blank(s)	Blank(s)	Blank(s)	Blank(s)	Alive or dead of other cause	Dead (attributable to causes other than this cancer dx)	28	Dead	2nd of 2 or more primaries	No	C15.5-Lower third of esophagus	Blank(s)
1978	54 years	Male	Black	8071/3: Squamous cell carcinoma, keratinizing, NOS	Unclassified	150	Poorly differentiated; Grade III	Blank(s)	Blank(s)	Blank(s)	Blank(s)	Blank(s)	Blank(s)	Blank(s)	Blank(s)	Blank(s)	Blank(s)	Dead (attributable to this cancer dx)	Alive or dead due to cancer	4	Dead	One primary only	Yes	C15.0-Cervical esophagus	Blank(s)
1985	73 years	Female	White	8070/3: Squamous cell carcinoma, NOS	Unclassified	159	Poorly differentiated; Grade III	Blank(s)	Blank(s)	Blank(s)	Blank(s)	Blank(s)	Blank(s)	Blank(s)	Blank(s)	Blank(s)	Blank(s)	Dead (attributable to this cancer dx)	Alive or dead due to cancer	0	Dead	2nd of 2 or more primaries	No	C15.9-Esophagus, NOS	Blank(s)
1978	45 years	Male	Black	8070/3: Squamous cell carcinoma, NOS	Unclassified	154	Moderately differentiated; Grade II	Blank(s)	Blank(s)	Blank(s)	Blank(s)	Blank(s)	Blank(s)	Blank(s)	Blank(s)	Blank(s)	Blank(s)	Dead (attributable to this cancer dx)	Alive or dead due to cancer	2	Dead	1st of 2 or more primaries	Yes	C15.4-Middle third of esophagus	Blank(s)
1977	68 years	Female	White	8070/3: Squamous cell carcinoma, NOS	Unclassified	154	Poorly differentiated; Grade III	Blank(s)	Blank(s)	Blank(s)	Blank(s)	Blank(s)	Blank(s)	Blank(s)	Blank(s)	Blank(s)	Blank(s)	Dead (attributable to this cancer dx)	Alive or dead due to cancer	7	Dead	One primary only	Yes	C15.4-Middle third of esophagus	Blank(s)
1977	62 years	Male	White	8070/3: Squamous cell carcinoma, NOS	Unclassified	153	Poorly differentiated; Grade III	Blank(s)	Blank(s)	Blank(s)	Blank(s)	Blank(s)	Blank(s)	Blank(s)	Blank(s)	Blank(s)	Blank(s)	Dead (attributable to this cancer dx)	Alive or dead due to cancer	21	Dead	One primary only	Yes	C15.3-Upper third of esophagus	Blank(s)
1975	69 years	Male	White	8070/3: Squamous cell carcinoma, NOS	Unclassified	155	Undifferentiated; anaplastic; Grade IV	Blank(s)	Blank(s)	Blank(s)	Blank(s)	Blank(s)	Blank(s)	Blank(s)	Blank(s)	Blank(s)	Blank(s)	Dead (attributable to this cancer dx)	Alive or dead due to cancer	2	Dead	2nd of 2 or more primaries	No	C15.5-Lower third of esophagus	Blank(s)
1975	85+ years	Female	White	8070/3: Squamous cell carcinoma, NOS	Unclassified	154	Well differentiated; Grade I	Blank(s)	Blank(s)	Blank(s)	Blank(s)	Blank(s)	Blank(s)	Blank(s)	Blank(s)	Blank(s)	Blank(s)	Dead (attributable to this cancer dx)	Alive or dead due to cancer	0	Dead	One primary only	Yes	C15.4-Middle third of esophagus	Blank(s)
1989	85+ years	Female	White	8070/3: Squamous cell carcinoma, NOS	Unclassified	155	Poorly differentiated; Grade III	Blank(s)	Blank(s)	Blank(s)	Blank(s)	Blank(s)	Blank(s)	Blank(s)	Blank(s)	Blank(s)	Blank(s)	Dead (attributable to this cancer dx)	Alive or dead due to cancer	0	Dead	2nd of 2 or more primaries	No	C15.5-Lower third of esophagus	Blank(s)
1991	65 years	Male	White	8070/3: Squamous cell carcinoma, NOS	Unclassified	159	Well differentiated; Grade I	Blank(s)	Blank(s)	Blank(s)	Blank(s)	Blank(s)	Blank(s)	Blank(s)	Blank(s)	Blank(s)	Blank(s)	Dead (attributable to this cancer dx)	Alive or dead due to cancer	0	Dead	2nd of 2 or more primaries	No	C15.9-Esophagus, NOS	Blank(s)
1977	57 years	Male	Black	8070/3: Squamous cell carcinoma, NOS	Unclassified	154	Moderately differentiated; Grade II	Blank(s)	Blank(s)	Blank(s)	Blank(s)	Blank(s)	Blank(s)	Blank(s)	Blank(s)	Blank(s)	Blank(s)	Dead (attributable to this cancer dx)	Alive or dead due to cancer	0	Dead	One primary only	Yes	C15.4-Middle third of esophagus	Blank(s)
1988	83 years	Male	White	8140/3: Adenocarcinoma, NOS	Unclassified	155	Moderately differentiated; Grade II	Blank(s)	Blank(s)	Blank(s)	Blank(s)	Blank(s)	Blank(s)	Blank(s)	Blank(s)	Blank(s)	Blank(s)	Dead (attributable to this cancer dx)	Alive or dead due to cancer	17	Dead	2nd of 2 or more primaries	No	C15.5-Lower third of esophagus	Blank(s)
1975	72 years	Male	White	8041/3: Small cell carcinoma, NOS	Unclassified	154	Undifferentiated; anaplastic; Grade IV	Blank(s)	Blank(s)	Blank(s)	Blank(s)	Blank(s)	Blank(s)	Blank(s)	Blank(s)	Blank(s)	Blank(s)	Alive or dead of other cause	Dead (attributable to causes other than this cancer dx)	2	Dead	2nd of 2 or more primaries	No	C15.4-Middle third of esophagus	Blank(s)
1975	59 years	Male	White	8070/3: Squamous cell carcinoma, NOS	Unclassified	155	Moderately differentiated; Grade II	Blank(s)	Blank(s)	Blank(s)	Blank(s)	Blank(s)	Blank(s)	Blank(s)	Blank(s)	Blank(s)	Blank(s)	Dead (attributable to this cancer dx)	Alive or dead due to cancer	2	Dead	2nd of 2 or more primaries	No	C15.5-Lower third of esophagus	Blank(s)
1983	85+ years	Male	White	8070/3: Squamous cell carcinoma, NOS	Unclassified	155	Unknown	Blank(s)	Blank(s)	Blank(s)	Blank(s)	Blank(s)	Blank(s)	Blank(s)	Blank(s)	Blank(s)	Blank(s)	Alive or dead of other cause	Dead (attributable to causes other than this cancer dx)	31	Dead	2nd of 2 or more primaries	No	C15.5-Lower third of esophagus	Blank(s)
1980	48 years	Male	Black	8070/3: Squamous cell carcinoma, NOS	Unclassified	150	Well differentiated; Grade I	Blank(s)	Blank(s)	Blank(s)	Blank(s)	Blank(s)	Blank(s)	Blank(s)	Blank(s)	Blank(s)	Blank(s)	Dead (attributable to this cancer dx)	Alive or dead due to cancer	6	Dead	One primary only	Yes	C15.0-Cervical esophagus	Blank(s)
1982	58 years	Male	White	8010/3: Carcinoma, NOS	Unclassified	154	Unknown	Blank(s)	Blank(s)	Blank(s)	Blank(s)	Blank(s)	Blank(s)	Blank(s)	Blank(s)	Blank(s)	Blank(s)	Alive or dead of other cause	Dead (attributable to causes other than this cancer dx)	1	Dead	2nd of 2 or more primaries	No	C15.4-Middle third of esophagus	Blank(s)
1975	70 years	Male	White	8070/3: Squamous cell carcinoma, NOS	Unclassified	155	Undifferentiated; anaplastic; Grade IV	Blank(s)	Blank(s)	Blank(s)	Blank(s)	Blank(s)	Blank(s)	Blank(s)	Blank(s)	Blank(s)	Blank(s)	Dead (attributable to this cancer dx)	Alive or dead due to cancer	1	Dead	One primary only	Yes	C15.5-Lower third of esophagus	Blank(s)
2011	60 years	Female	White	8140/3: Adenocarcinoma, NOS	Unclassified	155	Poorly differentiated; Grade III	36	T3	N0	M0	Blank(s)	Blank(s)	Blank(s)	Blank(s)	Blank(s)	Blank(s)	Dead (attributable to this cancer dx)	Alive or dead due to cancer	6	Dead	2nd of 2 or more primaries	No	C15.5-Lower third of esophagus	53
1979	56 years	Female	White	8070/3: Squamous cell carcinoma, NOS	Unclassified	154	Moderately differentiated; Grade II	Blank(s)	Blank(s)	Blank(s)	Blank(s)	Blank(s)	Blank(s)	Blank(s)	Blank(s)	Blank(s)	Blank(s)	Dead (attributable to this cancer dx)	Alive or dead due to cancer	3	Dead	One primary only	Yes	C15.4-Middle third of esophagus	Blank(s)
1978	73 years	Male	Black	8070/3: Squamous cell carcinoma, NOS	Unclassified	155	Unknown	Blank(s)	Blank(s)	Blank(s)	Blank(s)	Blank(s)	Blank(s)	Blank(s)	Blank(s)	Blank(s)	Blank(s)	Alive or dead of other cause	Dead (attributable to causes other than this cancer dx)	43	Dead	One primary only	Yes	C15.5-Lower third of esophagus	Blank(s)
1978	77 years	Male	White	8070/3: Squamous cell carcinoma, NOS	Unclassified	154	Poorly differentiated; Grade III	Blank(s)	Blank(s)	Blank(s)	Blank(s)	Blank(s)	Blank(s)	Blank(s)	Blank(s)	Blank(s)	Blank(s)	Dead (attributable to this cancer dx)	Alive or dead due to cancer	9	Dead	One primary only	Yes	C15.4-Middle third of esophagus	Blank(s)
1986	76 years	Female	White	8070/3: Squamous cell carcinoma, NOS	Unclassified	155	Unknown	Blank(s)	Blank(s)	Blank(s)	Blank(s)	Blank(s)	Blank(s)	Blank(s)	Blank(s)	Blank(s)	Blank(s)	Dead (attributable to this cancer dx)	Alive or dead due to cancer	2	Dead	2nd of 2 or more primaries	No	C15.5-Lower third of esophagus	Blank(s)
1980	75 years	Male	White	8070/3: Squamous cell carcinoma, NOS	Unclassified	155	Moderately differentiated; Grade II	Blank(s)	Blank(s)	Blank(s)	Blank(s)	Blank(s)	Blank(s)	Blank(s)	Blank(s)	Blank(s)	Blank(s)	Dead (attributable to this cancer dx)	Alive or dead due to cancer	1	Dead	One primary only	Yes	C15.5-Lower third of esophagus	Blank(s)
1980	48 years	Male	White	8140/3: Adenocarcinoma, NOS	Unclassified	155	Poorly differentiated; Grade III	Blank(s)	Blank(s)	Blank(s)	Blank(s)	Blank(s)	Blank(s)	Blank(s)	Blank(s)	Blank(s)	Blank(s)	Dead (attributable to this cancer dx)	Alive or dead due to cancer	5	Dead	One primary only	Yes	C15.5-Lower third of esophagus	Blank(s)
1975	53 years	Male	White	8070/3: Squamous cell carcinoma, NOS	Unclassified	154	Undifferentiated; anaplastic; Grade IV	Blank(s)	Blank(s)	Blank(s)	Blank(s)	Blank(s)	Blank(s)	Blank(s)	Blank(s)	Blank(s)	Blank(s)	Dead (attributable to this cancer dx)	Alive or dead due to cancer	11	Dead	One primary only	Yes	C15.4-Middle third of esophagus	Blank(s)
1977	64 years	Male	White	8070/3: Squamous cell carcinoma, NOS	Unclassified	153	Poorly differentiated; Grade III	Blank(s)	Blank(s)	Blank(s)	Blank(s)	Blank(s)	Blank(s)	Blank(s)	Blank(s)	Blank(s)	Blank(s)	Dead (attributable to this cancer dx)	Alive or dead due to cancer	0	Dead	One primary only	Yes	C15.3-Upper third of esophagus	Blank(s)
1977	81 years	Male	White	8070/3: Squamous cell carcinoma, NOS	Unclassified	153	Poorly differentiated; Grade III	Blank(s)	Blank(s)	Blank(s)	Blank(s)	Blank(s)	Blank(s)	Blank(s)	Blank(s)	Blank(s)	Blank(s)	Dead (attributable to this cancer dx)	Alive or dead due to cancer	22	Dead	One primary only	Yes	C15.3-Upper third of esophagus	Blank(s)
2014	85+ years	Male	White	8010/3: Carcinoma, NOS	Unclassified	151	Poorly differentiated; Grade III	50	T1	N1	M1b	Blank(s)	Blank(s)	Blank(s)	Blank(s)	Blank(s)	Blank(s)	Dead (attributable to this cancer dx)	Alive or dead due to cancer	0	Dead	4th of 4 or more primaries	No	C15.1-Thoracic esophagus	0
2010	84 years	Female	Black	8070/3: Squamous cell carcinoma, NOS	Unclassified	153	Moderately differentiated; Grade II	999	TX	N0	M0	Blank(s)	Blank(s)	Blank(s)	Blank(s)	Blank(s)	Blank(s)	Dead (attributable to this cancer dx)	Alive or dead due to cancer	15	Dead	4th of 4 or more primaries	No	C15.3-Upper third of esophagus	0
1977	63 years	Female	Black	8070/3: Squamous cell carcinoma, NOS	Unclassified	155	Moderately differentiated; Grade II	Blank(s)	Blank(s)	Blank(s)	Blank(s)	Blank(s)	Blank(s)	Blank(s)	Blank(s)	Blank(s)	Blank(s)	Dead (attributable to this cancer dx)	Alive or dead due to cancer	1	Dead	One primary only	Yes	C15.5-Lower third of esophagus	Blank(s)
1976	62 years	Female	White	8010/3: Carcinoma, NOS	Unclassified	159	Unknown	Blank(s)	Blank(s)	Blank(s)	Blank(s)	Blank(s)	Blank(s)	Blank(s)	Blank(s)	Blank(s)	Blank(s)	Dead (attributable to this cancer dx)	Alive or dead due to cancer	Unknown	Dead	One primary only	Yes	C15.9-Esophagus, NOS	Blank(s)
1981	54 years	Male	Asian or Pacific Islander	8070/3: Squamous cell carcinoma, NOS	Unclassified	155	Unknown	Blank(s)	Blank(s)	Blank(s)	Blank(s)	Blank(s)	Blank(s)	Blank(s)	Blank(s)	Blank(s)	Blank(s)	Dead (attributable to this cancer dx)	Alive or dead due to cancer	5	Dead	2nd of 2 or more primaries	No	C15.5-Lower third of esophagus	Blank(s)
1977	70 years	Male	White	8070/3: Squamous cell carcinoma, NOS	Unclassified	155	Poorly differentiated; Grade III	Blank(s)	Blank(s)	Blank(s)	Blank(s)	Blank(s)	Blank(s)	Blank(s)	Blank(s)	Blank(s)	Blank(s)	Dead (attributable to this cancer dx)	Alive or dead due to cancer	1	Dead	One primary only	Yes	C15.5-Lower third of esophagus	Blank(s)
1977	85+ years	Male	White	8010/3: Carcinoma, NOS	Unclassified	155	Unknown	Blank(s)	Blank(s)	Blank(s)	Blank(s)	Blank(s)	Blank(s)	Blank(s)	Blank(s)	Blank(s)	Blank(s)	Dead (attributable to this cancer dx)	Alive or dead due to cancer	2	Dead	One primary only	Yes	C15.5-Lower third of esophagus	Blank(s)
1989	71 years	Female	White	8070/3: Squamous cell carcinoma, NOS	Unclassified	159	Unknown	Blank(s)	Blank(s)	Blank(s)	Blank(s)	Blank(s)	Blank(s)	Blank(s)	Blank(s)	Blank(s)	Blank(s)	Alive or dead of other cause	Dead (attributable to causes other than this cancer dx)	0	Dead	3rd of 3 or more primaries	No	C15.9-Esophagus, NOS	Blank(s)
1977	82 years	Female	White	8010/3: Carcinoma, NOS	Unclassified	159	Unknown	Blank(s)	Blank(s)	Blank(s)	Blank(s)	Blank(s)	Blank(s)	Blank(s)	Blank(s)	Blank(s)	Blank(s)	Dead (attributable to this cancer dx)	Alive or dead due to cancer	3	Dead	One primary only	Yes	C15.9-Esophagus, NOS	Blank(s)
1978	72 years	Male	White	8070/3: Squamous cell carcinoma, NOS	Unclassified	155	Poorly differentiated; Grade III	Blank(s)	Blank(s)	Blank(s)	Blank(s)	Blank(s)	Blank(s)	Blank(s)	Blank(s)	Blank(s)	Blank(s)	Dead (attributable to this cancer dx)	Alive or dead due to cancer	61	Dead	One primary only	Yes	C15.5-Lower third of esophagus	Blank(s)
2001	85+ years	Male	White	8000/3: Neoplasm, malignant	Unclassified	159	Unknown	Blank(s)	Blank(s)	Blank(s)	Blank(s)	Blank(s)	Blank(s)	Blank(s)	Blank(s)	Blank(s)	Blank(s)	Dead (attributable to this cancer dx)	Alive or dead due to cancer	0	Dead	2nd of 2 or more primaries	No	C15.9-Esophagus, NOS	0
1978	36 years	Male	White	8020/3: Carcinoma, undifferentiated, NOS	Unclassified	155	Undifferentiated; anaplastic; Grade IV	Blank(s)	Blank(s)	Blank(s)	Blank(s)	Blank(s)	Blank(s)	Blank(s)	Blank(s)	Blank(s)	Blank(s)	Dead (attributable to this cancer dx)	Alive or dead due to cancer	3	Dead	One primary only	Yes	C15.5-Lower third of esophagus	Blank(s)
1988	62 years	Female	White	8070/3: Squamous cell carcinoma, NOS	Unclassified	159	Poorly differentiated; Grade III	Blank(s)	Blank(s)	Blank(s)	Blank(s)	Blank(s)	Blank(s)	Blank(s)	Blank(s)	Blank(s)	Blank(s)	Alive or dead of other cause	Dead (attributable to causes other than this cancer dx)	273	Dead	3rd of 3 or more primaries	No	C15.9-Esophagus, NOS	Blank(s)
1979	58 years	Female	White	8890/3: Leiomyosarcoma, NOS	Unclassified	153	Unknown	Blank(s)	Blank(s)	Blank(s)	Blank(s)	Blank(s)	Blank(s)	Blank(s)	Blank(s)	Blank(s)	Blank(s)	Alive or dead of other cause	Dead (attributable to causes other than this cancer dx)	114	Dead	1st of 2 or more primaries	Yes	C15.3-Upper third of esophagus	Blank(s)
1985	53 years	Female	Black	8010/3: Carcinoma, NOS	Unclassified	150	Poorly differentiated; Grade III	Blank(s)	Blank(s)	Blank(s)	Blank(s)	Blank(s)	Blank(s)	Blank(s)	Blank(s)	Blank(s)	Blank(s)	Dead (attributable to this cancer dx)	Alive or dead due to cancer	28	Dead	2nd of 2 or more primaries	No	C15.0-Cervical esophagus	Blank(s)
1977	62 years	Female	White	8070/3: Squamous cell carcinoma, NOS	Unclassified	155	Moderately differentiated; Grade II	Blank(s)	Blank(s)	Blank(s)	Blank(s)	Blank(s)	Blank(s)	Blank(s)	Blank(s)	Blank(s)	Blank(s)	Alive or dead of other cause	Dead (attributable to causes other than this cancer dx)	5	Dead	One primary only	Yes	C15.5-Lower third of esophagus	Blank(s)
1975	73 years	Male	White	8140/3: Adenocarcinoma, NOS	Unclassified	155	Undifferentiated; anaplastic; Grade IV	Blank(s)	Blank(s)	Blank(s)	Blank(s)	Blank(s)	Blank(s)	Blank(s)	Blank(s)	Blank(s)	Blank(s)	Alive or dead of other cause	Dead (attributable to causes other than this cancer dx)	124	Dead	One primary only	Yes	C15.5-Lower third of esophagus	Blank(s)
1975	74 years	Male	Asian or Pacific Islander	8010/3: Carcinoma, NOS	Unclassified	153	Unknown	Blank(s)	Blank(s)	Blank(s)	Blank(s)	Blank(s)	Blank(s)	Blank(s)	Blank(s)	Blank(s)	Blank(s)	Dead (attributable to this cancer dx)	Alive or dead due to cancer	0	Dead	One primary only	Yes	C15.3-Upper third of esophagus	Blank(s)
1979	71 years	Male	Asian or Pacific Islander	8070/3: Squamous cell carcinoma, NOS	Unclassified	155	Unknown	Blank(s)	Blank(s)	Blank(s)	Blank(s)	Blank(s)	Blank(s)	Blank(s)	Blank(s)	Blank(s)	Blank(s)	Dead (attributable to this cancer dx)	Alive or dead due to cancer	5	Dead	One primary only	Yes	C15.5-Lower third of esophagus	Blank(s)
1976	37 years	Male	White	8010/3: Carcinoma, NOS	Unclassified	155	Unknown	Blank(s)	Blank(s)	Blank(s)	Blank(s)	Blank(s)	Blank(s)	Blank(s)	Blank(s)	Blank(s)	Blank(s)	Alive or dead of other cause	Dead (attributable to causes other than this cancer dx)	Unknown	Dead	One primary only	Yes	C15.5-Lower third of esophagus	Blank(s)
1976	73 years	Male	White	8070/3: Squamous cell carcinoma, NOS	Unclassified	153	Undifferentiated; anaplastic; Grade IV	Blank(s)	Blank(s)	Blank(s)	Blank(s)	Blank(s)	Blank(s)	Blank(s)	Blank(s)	Blank(s)	Blank(s)	Alive or dead of other cause	Dead (attributable to causes other than this cancer dx)	17	Dead	1st of 2 or more primaries	Yes	C15.3-Upper third of esophagus	Blank(s)
1977	67 years	Male	White	8070/3: Squamous cell carcinoma, NOS	Unclassified	150	Unknown	Blank(s)	Blank(s)	Blank(s)	Blank(s)	Blank(s)	Blank(s)	Blank(s)	Blank(s)	Blank(s)	Blank(s)	Dead (attributable to this cancer dx)	Alive or dead due to cancer	0	Dead	One primary only	Yes	C15.0-Cervical esophagus	Blank(s)
1978	61 years	Male	White	8200/3: Adenoid cystic carcinoma	Unclassified	154	Poorly differentiated; Grade III	Blank(s)	Blank(s)	Blank(s)	Blank(s)	Blank(s)	Blank(s)	Blank(s)	Blank(s)	Blank(s)	Blank(s)	Alive or dead of other cause	Dead (attributable to causes other than this cancer dx)	196	Dead	2nd of 2 or more primaries	No	C15.4-Middle third of esophagus	Blank(s)
1981	53 years	Female	Black	8070/3: Squamous cell carcinoma, NOS	Unclassified	154	Unknown	Blank(s)	Blank(s)	Blank(s)	Blank(s)	Blank(s)	Blank(s)	Blank(s)	Blank(s)	Blank(s)	Blank(s)	Dead (attributable to this cancer dx)	Alive or dead due to cancer	2	Dead	2nd of 2 or more primaries	No	C15.4-Middle third of esophagus	Blank(s)
1978	75 years	Female	White	8070/3: Squamous cell carcinoma, NOS	Unclassified	150	Poorly differentiated; Grade III	Blank(s)	Blank(s)	Blank(s)	Blank(s)	Blank(s)	Blank(s)	Blank(s)	Blank(s)	Blank(s)	Blank(s)	Alive or dead of other cause	Dead (attributable to causes other than this cancer dx)	80	Dead	One primary only	Yes	C15.0-Cervical esophagus	Blank(s)
1978	85+ years	Female	Black	8010/3: Carcinoma, NOS	Unclassified	154	Unknown	Blank(s)	Blank(s)	Blank(s)	Blank(s)	Blank(s)	Blank(s)	Blank(s)	Blank(s)	Blank(s)	Blank(s)	Dead (attributable to this cancer dx)	Alive or dead due to cancer	0	Dead	One primary only	Yes	C15.4-Middle third of esophagus	Blank(s)
1976	64 years	Female	White	8070/3: Squamous cell carcinoma, NOS	Unclassified	154	Undifferentiated; anaplastic; Grade IV	Blank(s)	Blank(s)	Blank(s)	Blank(s)	Blank(s)	Blank(s)	Blank(s)	Blank(s)	Blank(s)	Blank(s)	Dead (attributable to this cancer dx)	Alive or dead due to cancer	46	Dead	One primary only	Yes	C15.4-Middle third of esophagus	Blank(s)
1992	69 years	Male	Black	8070/3: Squamous cell carcinoma, NOS	Unclassified	154	Moderately differentiated; Grade II	Blank(s)	Blank(s)	Blank(s)	Blank(s)	Blank(s)	Blank(s)	Blank(s)	Blank(s)	Blank(s)	Blank(s)	Dead (attributable to this cancer dx)	Alive or dead due to cancer	1	Dead	2nd of 2 or more primaries	No	C15.4-Middle third of esophagus	Blank(s)
1978	51 years	Female	Black	8070/3: Squamous cell carcinoma, NOS	Unclassified	154	Moderately differentiated; Grade II	Blank(s)	Blank(s)	Blank(s)	Blank(s)	Blank(s)	Blank(s)	Blank(s)	Blank(s)	Blank(s)	Blank(s)	Dead (attributable to this cancer dx)	Alive or dead due to cancer	3	Dead	One primary only	Yes	C15.4-Middle third of esophagus	Blank(s)
1978	54 years	Female	White	8070/3: Squamous cell carcinoma, NOS	Unclassified	154	Poorly differentiated; Grade III	Blank(s)	Blank(s)	Blank(s)	Blank(s)	Blank(s)	Blank(s)	Blank(s)	Blank(s)	Blank(s)	Blank(s)	Dead (attributable to this cancer dx)	Alive or dead due to cancer	23	Dead	3rd of 3 or more primaries	No	C15.4-Middle third of esophagus	Blank(s)
1976	85+ years	Male	White	8010/3: Carcinoma, NOS	Unclassified	159	Unknown	Blank(s)	Blank(s)	Blank(s)	Blank(s)	Blank(s)	Blank(s)	Blank(s)	Blank(s)	Blank(s)	Blank(s)	Dead (attributable to this cancer dx)	Alive or dead due to cancer	Unknown	Dead	One primary only	Yes	C15.9-Esophagus, NOS	Blank(s)
1977	76 years	Male	White	8071/3: Squamous cell carcinoma, keratinizing, NOS	Unclassified	154	Well differentiated; Grade I	Blank(s)	Blank(s)	Blank(s)	Blank(s)	Blank(s)	Blank(s)	Blank(s)	Blank(s)	Blank(s)	Blank(s)	Dead (attributable to this cancer dx)	Alive or dead due to cancer	6	Dead	One primary only	Yes	C15.4-Middle third of esophagus	Blank(s)
1976	81 years	Male	White	8010/3: Carcinoma, NOS	Unclassified	159	Unknown	Blank(s)	Blank(s)	Blank(s)	Blank(s)	Blank(s)	Blank(s)	Blank(s)	Blank(s)	Blank(s)	Blank(s)	Dead (attributable to this cancer dx)	Alive or dead due to cancer	Unknown	Dead	One primary only	Yes	C15.9-Esophagus, NOS	Blank(s)
1981	69 years	Female	White	8070/3: Squamous cell carcinoma, NOS	Unclassified	155	Moderately differentiated; Grade II	Blank(s)	Blank(s)	Blank(s)	Blank(s)	Blank(s)	Blank(s)	Blank(s)	Blank(s)	Blank(s)	Blank(s)	Dead (attributable to this cancer dx)	Alive or dead due to cancer	7	Dead	2nd of 2 or more primaries	No	C15.5-Lower third of esophagus	Blank(s)
1988	85+ years	Female	White	8010/3: Carcinoma, NOS	Unclassified	154	Poorly differentiated; Grade III	Blank(s)	Blank(s)	Blank(s)	Blank(s)	Blank(s)	Blank(s)	Blank(s)	Blank(s)	Blank(s)	Blank(s)	Dead (attributable to this cancer dx)	Alive or dead due to cancer	37	Dead	2nd of 2 or more primaries	No	C15.4-Middle third of esophagus	Blank(s)
1975	69 years	Male	White	8070/3: Squamous cell carcinoma, NOS	Unclassified	154	Poorly differentiated; Grade III	Blank(s)	Blank(s)	Blank(s)	Blank(s)	Blank(s)	Blank(s)	Blank(s)	Blank(s)	Blank(s)	Blank(s)	Alive or dead of other cause	Dead (attributable to causes other than this cancer dx)	2	Dead	3rd of 3 or more primaries	No	C15.4-Middle third of esophagus	Blank(s)
1975	56 years	Female	White	8070/3: Squamous cell carcinoma, NOS	Unclassified	154	Unknown	Blank(s)	Blank(s)	Blank(s)	Blank(s)	Blank(s)	Blank(s)	Blank(s)	Blank(s)	Blank(s)	Blank(s)	Dead (attributable to this cancer dx)	Alive or dead due to cancer	3	Dead	One primary only	Yes	C15.4-Middle third of esophagus	Blank(s)
1977	65 years	Female	White	8070/3: Squamous cell carcinoma, NOS	Unclassified	154	Unknown	Blank(s)	Blank(s)	Blank(s)	Blank(s)	Blank(s)	Blank(s)	Blank(s)	Blank(s)	Blank(s)	Blank(s)	Dead (attributable to this cancer dx)	Alive or dead due to cancer	6	Dead	One primary only	Yes	C15.4-Middle third of esophagus	Blank(s)
1988	68 years	Male	White	8140/3: Adenocarcinoma, NOS	Unclassified	155	Poorly differentiated; Grade III	Blank(s)	Blank(s)	Blank(s)	Blank(s)	Blank(s)	Blank(s)	Blank(s)	Blank(s)	Blank(s)	Blank(s)	Alive or dead of other cause	Dead (attributable to causes other than this cancer dx)	64	Dead	2nd of 2 or more primaries	No	C15.5-Lower third of esophagus	Blank(s)
1978	57 years	Female	White	8070/3: Squamous cell carcinoma, NOS	Unclassified	153	Poorly differentiated; Grade III	Blank(s)	Blank(s)	Blank(s)	Blank(s)	Blank(s)	Blank(s)	Blank(s)	Blank(s)	Blank(s)	Blank(s)	Dead (attributable to this cancer dx)	Alive or dead due to cancer	42	Dead	1st of 2 or more primaries	Yes	C15.3-Upper third of esophagus	Blank(s)
1992	75 years	Male	White	8140/3: Adenocarcinoma, NOS	Unclassified	154	Unknown	Blank(s)	Blank(s)	Blank(s)	Blank(s)	Blank(s)	Blank(s)	Blank(s)	Blank(s)	Blank(s)	Blank(s)	Dead (attributable to this cancer dx)	Alive or dead due to cancer	8	Dead	2nd of 2 or more primaries	No	C15.4-Middle third of esophagus	Blank(s)
2003	85+ years	Female	Asian or Pacific Islander	8140/3: Adenocarcinoma, NOS	Unclassified	159	Unknown	Blank(s)	Blank(s)	Blank(s)	Blank(s)	Blank(s)	Blank(s)	Blank(s)	Blank(s)	Blank(s)	Blank(s)	Alive or dead of other cause	Dead (attributable to causes other than this cancer dx)	14	Dead	2nd of 2 or more primaries	No	C15.9-Esophagus, NOS	0
1980	73 years	Female	White	8070/3: Squamous cell carcinoma, NOS	Unclassified	154	Undifferentiated; anaplastic; Grade IV	Blank(s)	Blank(s)	Blank(s)	Blank(s)	Blank(s)	Blank(s)	Blank(s)	Blank(s)	Blank(s)	Blank(s)	Dead (attributable to this cancer dx)	Alive or dead due to cancer	39	Dead	One primary only	Yes	C15.4-Middle third of esophagus	Blank(s)
1981	64 years	Female	White	8890/3: Leiomyosarcoma, NOS	Unclassified	150	Unknown	Blank(s)	Blank(s)	Blank(s)	Blank(s)	Blank(s)	Blank(s)	Blank(s)	Blank(s)	Blank(s)	Blank(s)	Dead (attributable to this cancer dx)	Alive or dead due to cancer	12	Dead	2nd of 2 or more primaries	No	C15.0-Cervical esophagus	Blank(s)
1978	77 years	Female	White	8070/3: Squamous cell carcinoma, NOS	Unclassified	154	Unknown	Blank(s)	Blank(s)	Blank(s)	Blank(s)	Blank(s)	Blank(s)	Blank(s)	Blank(s)	Blank(s)	Blank(s)	Dead (attributable to this cancer dx)	Alive or dead due to cancer	2	Dead	One primary only	Yes	C15.4-Middle third of esophagus	Blank(s)
1980	61 years	Male	Asian or Pacific Islander	8071/3: Squamous cell carcinoma, keratinizing, NOS	Unclassified	154	Moderately differentiated; Grade II	Blank(s)	Blank(s)	Blank(s)	Blank(s)	Blank(s)	Blank(s)	Blank(s)	Blank(s)	Blank(s)	Blank(s)	Dead (attributable to this cancer dx)	Alive or dead due to cancer	9	Dead	One primary only	Yes	C15.4-Middle third of esophagus	Blank(s)
1977	61 years	Male	White	8010/3: Carcinoma, NOS	Unclassified	155	Poorly differentiated; Grade III	Blank(s)	Blank(s)	Blank(s)	Blank(s)	Blank(s)	Blank(s)	Blank(s)	Blank(s)	Blank(s)	Blank(s)	Dead (attributable to this cancer dx)	Alive or dead due to cancer	0	Dead	One primary only	Yes	C15.5-Lower third of esophagus	Blank(s)
1980	58 years	Male	White	8070/3: Squamous cell carcinoma, NOS	Unclassified	153	Poorly differentiated; Grade III	Blank(s)	Blank(s)	Blank(s)	Blank(s)	Blank(s)	Blank(s)	Blank(s)	Blank(s)	Blank(s)	Blank(s)	Dead (attributable to this cancer dx)	Alive or dead due to cancer	0	Dead	2nd of 2 or more primaries	No	C15.3-Upper third of esophagus	Blank(s)
1978	36 years	Male	Asian or Pacific Islander	8070/3: Squamous cell carcinoma, NOS	Unclassified	159	Unknown	Blank(s)	Blank(s)	Blank(s)	Blank(s)	Blank(s)	Blank(s)	Blank(s)	Blank(s)	Blank(s)	Blank(s)	Dead (attributable to this cancer dx)	Alive or dead due to cancer	89	Dead	One primary only	Yes	C15.9-Esophagus, NOS	Blank(s)
1978	63 years	Male	White	8070/3: Squamous cell carcinoma, NOS	Unclassified	151	Unknown	Blank(s)	Blank(s)	Blank(s)	Blank(s)	Blank(s)	Blank(s)	Blank(s)	Blank(s)	Blank(s)	Blank(s)	Dead (attributable to this cancer dx)	Alive or dead due to cancer	2	Dead	One primary only	Yes	C15.1-Thoracic esophagus	Blank(s)
1980	71 years	Male	Asian or Pacific Islander	8070/3: Squamous cell carcinoma, NOS	Unclassified	154	Moderately differentiated; Grade II	Blank(s)	Blank(s)	Blank(s)	Blank(s)	Blank(s)	Blank(s)	Blank(s)	Blank(s)	Blank(s)	Blank(s)	Alive or dead of other cause	Dead (attributable to causes other than this cancer dx)	10	Dead	2nd of 2 or more primaries	No	C15.4-Middle third of esophagus	Blank(s)
1980	70 years	Male	Asian or Pacific Islander	8070/3: Squamous cell carcinoma, NOS	Unclassified	154	Undifferentiated; anaplastic; Grade IV	Blank(s)	Blank(s)	Blank(s)	Blank(s)	Blank(s)	Blank(s)	Blank(s)	Blank(s)	Blank(s)	Blank(s)	Dead (attributable to this cancer dx)	Alive or dead due to cancer	6	Dead	One primary only	Yes	C15.4-Middle third of esophagus	Blank(s)
1978	58 years	Male	Asian or Pacific Islander	8070/3: Squamous cell carcinoma, NOS	Unclassified	150	Poorly differentiated; Grade III	Blank(s)	Blank(s)	Blank(s)	Blank(s)	Blank(s)	Blank(s)	Blank(s)	Blank(s)	Blank(s)	Blank(s)	Dead (attributable to this cancer dx)	Alive or dead due to cancer	4	Dead	One primary only	Yes	C15.0-Cervical esophagus	Blank(s)
1976	67 years	Female	White	8070/3: Squamous cell carcinoma, NOS	Unclassified	153	Moderately differentiated; Grade II	Blank(s)	Blank(s)	Blank(s)	Blank(s)	Blank(s)	Blank(s)	Blank(s)	Blank(s)	Blank(s)	Blank(s)	Dead (attributable to this cancer dx)	Alive or dead due to cancer	24	Dead	One primary only	Yes	C15.3-Upper third of esophagus	Blank(s)
1984	76 years	Female	White	8070/3: Squamous cell carcinoma, NOS	Unclassified	154	Unknown	Blank(s)	Blank(s)	Blank(s)	Blank(s)	Blank(s)	Blank(s)	Blank(s)	Blank(s)	Blank(s)	Blank(s)	Dead (attributable to this cancer dx)	Alive or dead due to cancer	9	Dead	3rd of 3 or more primaries	No	C15.4-Middle third of esophagus	Blank(s)
1980	76 years	Female	White	8070/3: Squamous cell carcinoma, NOS	Unclassified	154	Moderately differentiated; Grade II	Blank(s)	Blank(s)	Blank(s)	Blank(s)	Blank(s)	Blank(s)	Blank(s)	Blank(s)	Blank(s)	Blank(s)	Alive or dead of other cause	Dead (attributable to causes other than this cancer dx)	0	Dead	2nd of 2 or more primaries	No	C15.4-Middle third of esophagus	Blank(s)
1977	77 years	Male	Asian or Pacific Islander	8070/3: Squamous cell carcinoma, NOS	Unclassified	159	Poorly differentiated; Grade III	Blank(s)	Blank(s)	Blank(s)	Blank(s)	Blank(s)	Blank(s)	Blank(s)	Blank(s)	Blank(s)	Blank(s)	Dead (attributable to this cancer dx)	Alive or dead due to cancer	77	Dead	One primary only	Yes	C15.9-Esophagus, NOS	Blank(s)
1976	57 years	Male	Asian or Pacific Islander	8070/3: Squamous cell carcinoma, NOS	Unclassified	154	Moderately differentiated; Grade II	Blank(s)	Blank(s)	Blank(s)	Blank(s)	Blank(s)	Blank(s)	Blank(s)	Blank(s)	Blank(s)	Blank(s)	Dead (attributable to this cancer dx)	Alive or dead due to cancer	4	Dead	One primary only	Yes	C15.4-Middle third of esophagus	Blank(s)
1976	75 years	Female	White	8070/3: Squamous cell carcinoma, NOS	Unclassified	154	Unknown	Blank(s)	Blank(s)	Blank(s)	Blank(s)	Blank(s)	Blank(s)	Blank(s)	Blank(s)	Blank(s)	Blank(s)	Dead (attributable to this cancer dx)	Alive or dead due to cancer	5	Dead	2nd of 2 or more primaries	No	C15.4-Middle third of esophagus	Blank(s)
1994	75 years	Female	White	8070/3: Squamous cell carcinoma, NOS	Unclassified	155	Poorly differentiated; Grade III	Blank(s)	Blank(s)	Blank(s)	Blank(s)	Blank(s)	Blank(s)	Blank(s)	Blank(s)	Blank(s)	Blank(s)	Alive or dead of other cause	Dead (attributable to causes other than this cancer dx)	14	Dead	2nd of 2 or more primaries	No	C15.5-Lower third of esophagus	Blank(s)
1990	85+ years	Male	White	8070/3: Squamous cell carcinoma, NOS	Unclassified	153	Moderately differentiated; Grade II	Blank(s)	Blank(s)	Blank(s)	Blank(s)	Blank(s)	Blank(s)	Blank(s)	Blank(s)	Blank(s)	Blank(s)	Alive or dead of other cause	Dead (attributable to causes other than this cancer dx)	10	Dead	2nd of 2 or more primaries	No	C15.3-Upper third of esophagus	Blank(s)
1976	80 years	Female	White	8070/3: Squamous cell carcinoma, NOS	Unclassified	155	Unknown	Blank(s)	Blank(s)	Blank(s)	Blank(s)	Blank(s)	Blank(s)	Blank(s)	Blank(s)	Blank(s)	Blank(s)	Dead (attributable to this cancer dx)	Alive or dead due to cancer	11	Dead	One primary only	Yes	C15.5-Lower third of esophagus	Blank(s)
1980	60 years	Male	Black	8070/3: Squamous cell carcinoma, NOS	Unclassified	154	Unknown	Blank(s)	Blank(s)	Blank(s)	Blank(s)	Blank(s)	Blank(s)	Blank(s)	Blank(s)	Blank(s)	Blank(s)	Dead (attributable to this cancer dx)	Alive or dead due to cancer	1	Dead	One primary only	Yes	C15.4-Middle third of esophagus	Blank(s)
1978	62 years	Male	Black	8070/3: Squamous cell carcinoma, NOS	Unclassified	158	Poorly differentiated; Grade III	Blank(s)	Blank(s)	Blank(s)	Blank(s)	Blank(s)	Blank(s)	Blank(s)	Blank(s)	Blank(s)	Blank(s)	Dead (attributable to this cancer dx)	Alive or dead due to cancer	5	Dead	One primary only	Yes	C15.8-Overlapping lesion of esophagus	Blank(s)
1977	53 years	Male	White	8140/3: Adenocarcinoma, NOS	Unclassified	154	Moderately differentiated; Grade II	Blank(s)	Blank(s)	Blank(s)	Blank(s)	Blank(s)	Blank(s)	Blank(s)	Blank(s)	Blank(s)	Blank(s)	Dead (attributable to this cancer dx)	Alive or dead due to cancer	22	Dead	One primary only	Yes	C15.4-Middle third of esophagus	Blank(s)
1979	56 years	Male	White	8070/3: Squamous cell carcinoma, NOS	Unclassified	155	Unknown	Blank(s)	Blank(s)	Blank(s)	Blank(s)	Blank(s)	Blank(s)	Blank(s)	Blank(s)	Blank(s)	Blank(s)	Alive or dead of other cause	Dead (attributable to causes other than this cancer dx)	231	Dead	1st of 2 or more primaries	Yes	C15.5-Lower third of esophagus	Blank(s)
1976	65 years	Female	White	8070/3: Squamous cell carcinoma, NOS	Unclassified	154	Moderately differentiated; Grade II	Blank(s)	Blank(s)	Blank(s)	Blank(s)	Blank(s)	Blank(s)	Blank(s)	Blank(s)	Blank(s)	Blank(s)	Dead (attributable to this cancer dx)	Alive or dead due to cancer	1	Dead	One primary only	Yes	C15.4-Middle third of esophagus	Blank(s)
1993	84 years	Male	White	8140/3: Adenocarcinoma, NOS	Unclassified	155	Moderately differentiated; Grade II	Blank(s)	Blank(s)	Blank(s)	Blank(s)	Blank(s)	Blank(s)	Blank(s)	Blank(s)	Blank(s)	Blank(s)	Dead (attributable to this cancer dx)	Alive or dead due to cancer	26	Dead	2nd of 2 or more primaries	No	C15.5-Lower third of esophagus	Blank(s)
1984	60 years	Male	White	8070/3: Squamous cell carcinoma, NOS	Unclassified	154	Moderately differentiated; Grade II	Blank(s)	Blank(s)	Blank(s)	Blank(s)	Blank(s)	Blank(s)	Blank(s)	Blank(s)	Blank(s)	Blank(s)	Dead (attributable to this cancer dx)	Alive or dead due to cancer	6	Dead	2nd of 2 or more primaries	No	C15.4-Middle third of esophagus	Blank(s)
1982	66 years	Male	Black	8070/3: Squamous cell carcinoma, NOS	Unclassified	154	Moderately differentiated; Grade II	Blank(s)	Blank(s)	Blank(s)	Blank(s)	Blank(s)	Blank(s)	Blank(s)	Blank(s)	Blank(s)	Blank(s)	Dead (attributable to this cancer dx)	Alive or dead due to cancer	1	Dead	2nd of 2 or more primaries	No	C15.4-Middle third of esophagus	Blank(s)
1975	85+ years	Female	White	8010/3: Carcinoma, NOS	Unclassified	153	Unknown	Blank(s)	Blank(s)	Blank(s)	Blank(s)	Blank(s)	Blank(s)	Blank(s)	Blank(s)	Blank(s)	Blank(s)	Dead (attributable to this cancer dx)	Alive or dead due to cancer	2	Dead	One primary only	Yes	C15.3-Upper third of esophagus	Blank(s)
1977	58 years	Female	White	8070/3: Squamous cell carcinoma, NOS	Unclassified	154	Unknown	Blank(s)	Blank(s)	Blank(s)	Blank(s)	Blank(s)	Blank(s)	Blank(s)	Blank(s)	Blank(s)	Blank(s)	Dead (attributable to this cancer dx)	Alive or dead due to cancer	14	Dead	One primary only	Yes	C15.4-Middle third of esophagus	Blank(s)
1975	59 years	Male	Black	8070/3: Squamous cell carcinoma, NOS	Unclassified	154	Undifferentiated; anaplastic; Grade IV	Blank(s)	Blank(s)	Blank(s)	Blank(s)	Blank(s)	Blank(s)	Blank(s)	Blank(s)	Blank(s)	Blank(s)	Alive or dead of other cause	Dead (attributable to causes other than this cancer dx)	35	Dead	2nd of 2 or more primaries	No	C15.4-Middle third of esophagus	Blank(s)
1980	55 years	Male	White	8070/3: Squamous cell carcinoma, NOS	Unclassified	150	Poorly differentiated; Grade III	Blank(s)	Blank(s)	Blank(s)	Blank(s)	Blank(s)	Blank(s)	Blank(s)	Blank(s)	Blank(s)	Blank(s)	Dead (attributable to this cancer dx)	Alive or dead due to cancer	29	Dead	One primary only	Yes	C15.0-Cervical esophagus	Blank(s)
1975	66 years	Male	White	8070/3: Squamous cell carcinoma, NOS	Unclassified	150	Well differentiated; Grade I	Blank(s)	Blank(s)	Blank(s)	Blank(s)	Blank(s)	Blank(s)	Blank(s)	Blank(s)	Blank(s)	Blank(s)	Dead (attributable to this cancer dx)	Alive or dead due to cancer	0	Dead	2nd of 2 or more primaries	Yes	C15.0-Cervical esophagus	Blank(s)
1976	55 years	Female	White	8070/3: Squamous cell carcinoma, NOS	Unclassified	155	Unknown	Blank(s)	Blank(s)	Blank(s)	Blank(s)	Blank(s)	Blank(s)	Blank(s)	Blank(s)	Blank(s)	Blank(s)	Dead (missing/unknown COD)	Dead (missing/unknown COD)	7	Dead	One primary only	Yes	C15.5-Lower third of esophagus	Blank(s)
1976	81 years	Female	White	8070/3: Squamous cell carcinoma, NOS	Unclassified	154	Poorly differentiated; Grade III	Blank(s)	Blank(s)	Blank(s)	Blank(s)	Blank(s)	Blank(s)	Blank(s)	Blank(s)	Blank(s)	Blank(s)	Dead (attributable to this cancer dx)	Alive or dead due to cancer	10	Dead	One primary only	Yes	C15.4-Middle third of esophagus	Blank(s)
1976	62 years	Male	White	8070/3: Squamous cell carcinoma, NOS	Unclassified	155	Poorly differentiated; Grade III	Blank(s)	Blank(s)	Blank(s)	Blank(s)	Blank(s)	Blank(s)	Blank(s)	Blank(s)	Blank(s)	Blank(s)	Dead (attributable to this cancer dx)	Alive or dead due to cancer	0	Dead	One primary only	Yes	C15.5-Lower third of esophagus	Blank(s)
1980	67 years	Male	Black	8070/3: Squamous cell carcinoma, NOS	Unclassified	153	Unknown	Blank(s)	Blank(s)	Blank(s)	Blank(s)	Blank(s)	Blank(s)	Blank(s)	Blank(s)	Blank(s)	Blank(s)	Dead (attributable to this cancer dx)	Alive or dead due to cancer	1	Dead	2nd of 2 or more primaries	No	C15.3-Upper third of esophagus	Blank(s)
1975	81 years	Male	White	8010/3: Carcinoma, NOS	Unclassified	159	Unknown	Blank(s)	Blank(s)	Blank(s)	Blank(s)	Blank(s)	Blank(s)	Blank(s)	Blank(s)	Blank(s)	Blank(s)	Dead (attributable to this cancer dx)	Alive or dead due to cancer	Unknown	Dead	One primary only	Yes	C15.9-Esophagus, NOS	Blank(s)
1978	74 years	Female	White	8010/3: Carcinoma, NOS	Unclassified	150	Unknown	Blank(s)	Blank(s)	Blank(s)	Blank(s)	Blank(s)	Blank(s)	Blank(s)	Blank(s)	Blank(s)	Blank(s)	Dead (attributable to this cancer dx)	Alive or dead due to cancer	8	Dead	3rd of 3 or more primaries	No	C15.0-Cervical esophagus	Blank(s)
1985	71 years	Male	White	8070/3: Squamous cell carcinoma, NOS	Unclassified	150	Moderately differentiated; Grade II	Blank(s)	Blank(s)	Blank(s)	Blank(s)	Blank(s)	Blank(s)	Blank(s)	Blank(s)	Blank(s)	Blank(s)	Alive or dead of other cause	Dead (attributable to causes other than this cancer dx)	25	Dead	2nd of 2 or more primaries	No	C15.0-Cervical esophagus	Blank(s)
1977	54 years	Male	White	8070/3: Squamous cell carcinoma, NOS	Unclassified	150	Poorly differentiated; Grade III	Blank(s)	Blank(s)	Blank(s)	Blank(s)	Blank(s)	Blank(s)	Blank(s)	Blank(s)	Blank(s)	Blank(s)	Dead (attributable to this cancer dx)	Alive or dead due to cancer	8	Dead	One primary only	Yes	C15.0-Cervical esophagus	Blank(s)
1983	81 years	Male	White	8071/3: Squamous cell carcinoma, keratinizing, NOS	Unclassified	154	Undifferentiated; anaplastic; Grade IV	Blank(s)	Blank(s)	Blank(s)	Blank(s)	Blank(s)	Blank(s)	Blank(s)	Blank(s)	Blank(s)	Blank(s)	Dead (attributable to this cancer dx)	Alive or dead due to cancer	1	Dead	3rd of 3 or more primaries	No	C15.4-Middle third of esophagus	Blank(s)
1992	70 years	Male	White	8481/3: Mucin-producing adenocarcinoma	Unclassified	155	Unknown	Blank(s)	Blank(s)	Blank(s)	Blank(s)	Blank(s)	Blank(s)	Blank(s)	Blank(s)	Blank(s)	Blank(s)	Dead (attributable to this cancer dx)	Alive or dead due to cancer	1	Dead	2nd of 2 or more primaries	No	C15.5-Lower third of esophagus	Blank(s)
1987	64 years	Male	Black	8070/3: Squamous cell carcinoma, NOS	Unclassified	153	Poorly differentiated; Grade III	Blank(s)	Blank(s)	Blank(s)	Blank(s)	Blank(s)	Blank(s)	Blank(s)	Blank(s)	Blank(s)	Blank(s)	Alive or dead of other cause	Dead (attributable to causes other than this cancer dx)	11	Dead	2nd of 2 or more primaries	No	C15.3-Upper third of esophagus	Blank(s)
1979	48 years	Male	White	8070/3: Squamous cell carcinoma, NOS	Unclassified	153	Moderately differentiated; Grade II	Blank(s)	Blank(s)	Blank(s)	Blank(s)	Blank(s)	Blank(s)	Blank(s)	Blank(s)	Blank(s)	Blank(s)	Dead (attributable to this cancer dx)	Alive or dead due to cancer	14	Dead	One primary only	Yes	C15.3-Upper third of esophagus	Blank(s)
1977	74 years	Male	Black	8070/3: Squamous cell carcinoma, NOS	Unclassified	154	Unknown	Blank(s)	Blank(s)	Blank(s)	Blank(s)	Blank(s)	Blank(s)	Blank(s)	Blank(s)	Blank(s)	Blank(s)	Dead (attributable to this cancer dx)	Alive or dead due to cancer	16	Dead	1st of 2 or more primaries	Yes	C15.4-Middle third of esophagus	Blank(s)
1981	47 years	Female	Black	8070/3: Squamous cell carcinoma, NOS	Unclassified	155	Moderately differentiated; Grade II	Blank(s)	Blank(s)	Blank(s)	Blank(s)	Blank(s)	Blank(s)	Blank(s)	Blank(s)	Blank(s)	Blank(s)	Dead (attributable to this cancer dx)	Alive or dead due to cancer	4	Dead	2nd of 2 or more primaries	No	C15.5-Lower third of esophagus	Blank(s)
1976	72 years	Female	White	8070/3: Squamous cell carcinoma, NOS	Unclassified	154	Undifferentiated; anaplastic; Grade IV	Blank(s)	Blank(s)	Blank(s)	Blank(s)	Blank(s)	Blank(s)	Blank(s)	Blank(s)	Blank(s)	Blank(s)	Alive or dead of other cause	Dead (attributable to causes other than this cancer dx)	68	Dead	One primary only	Yes	C15.4-Middle third of esophagus	Blank(s)
1980	70 years	Male	White	8070/3: Squamous cell carcinoma, NOS	Unclassified	155	Well differentiated; Grade I	Blank(s)	Blank(s)	Blank(s)	Blank(s)	Blank(s)	Blank(s)	Blank(s)	Blank(s)	Blank(s)	Blank(s)	Dead (attributable to this cancer dx)	Alive or dead due to cancer	11	Dead	One primary only	Yes	C15.5-Lower third of esophagus	Blank(s)
1976	57 years	Male	White	8070/3: Squamous cell carcinoma, NOS	Unclassified	155	Unknown	Blank(s)	Blank(s)	Blank(s)	Blank(s)	Blank(s)	Blank(s)	Blank(s)	Blank(s)	Blank(s)	Blank(s)	Alive or dead of other cause	Dead (attributable to causes other than this cancer dx)	148	Dead	1st of 2 or more primaries	Yes	C15.5-Lower third of esophagus	Blank(s)
1979	39 years	Male	White	8140/3: Adenocarcinoma, NOS	Unclassified	155	Moderately differentiated; Grade II	Blank(s)	Blank(s)	Blank(s)	Blank(s)	Blank(s)	Blank(s)	Blank(s)	Blank(s)	Blank(s)	Blank(s)	Dead (attributable to this cancer dx)	Alive or dead due to cancer	84	Dead	One primary only	Yes	C15.5-Lower third of esophagus	Blank(s)
1977	76 years	Female	White	8070/3: Squamous cell carcinoma, NOS	Unclassified	155	Unknown	Blank(s)	Blank(s)	Blank(s)	Blank(s)	Blank(s)	Blank(s)	Blank(s)	Blank(s)	Blank(s)	Blank(s)	Dead (attributable to this cancer dx)	Alive or dead due to cancer	0	Dead	One primary only	Yes	C15.5-Lower third of esophagus	Blank(s)
1980	61 years	Male	Black	8070/3: Squamous cell carcinoma, NOS	Unclassified	155	Poorly differentiated; Grade III	Blank(s)	Blank(s)	Blank(s)	Blank(s)	Blank(s)	Blank(s)	Blank(s)	Blank(s)	Blank(s)	Blank(s)	Dead (attributable to this cancer dx)	Alive or dead due to cancer	3	Dead	One primary only	Yes	C15.5-Lower third of esophagus	Blank(s)
1994	67 years	Female	White	8070/3: Squamous cell carcinoma, NOS	Unclassified	155	Undifferentiated; anaplastic; Grade IV	Blank(s)	Blank(s)	Blank(s)	Blank(s)	Blank(s)	Blank(s)	Blank(s)	Blank(s)	Blank(s)	Blank(s)	Alive or dead of other cause	Dead (attributable to causes other than this cancer dx)	143	Dead	2nd of 2 or more primaries	No	C15.5-Lower third of esophagus	Blank(s)
1976	70 years	Male	White	8070/3: Squamous cell carcinoma, NOS	Unclassified	155	Poorly differentiated; Grade III	Blank(s)	Blank(s)	Blank(s)	Blank(s)	Blank(s)	Blank(s)	Blank(s)	Blank(s)	Blank(s)	Blank(s)	Dead (attributable to this cancer dx)	Alive or dead due to cancer	13	Dead	One primary only	Yes	C15.5-Lower third of esophagus	Blank(s)
1976	58 years	Female	White	8070/3: Squamous cell carcinoma, NOS	Unclassified	158	Moderately differentiated; Grade II	Blank(s)	Blank(s)	Blank(s)	Blank(s)	Blank(s)	Blank(s)	Blank(s)	Blank(s)	Blank(s)	Blank(s)	Dead (attributable to this cancer dx)	Alive or dead due to cancer	13	Dead	One primary only	Yes	C15.8-Overlapping lesion of esophagus	Blank(s)
1978	65 years	Female	White	8070/3: Squamous cell carcinoma, NOS	Unclassified	153	Moderately differentiated; Grade II	Blank(s)	Blank(s)	Blank(s)	Blank(s)	Blank(s)	Blank(s)	Blank(s)	Blank(s)	Blank(s)	Blank(s)	Dead (attributable to this cancer dx)	Alive or dead due to cancer	7	Dead	One primary only	Yes	C15.3-Upper third of esophagus	Blank(s)
1979	65 years	Female	White	8070/3: Squamous cell carcinoma, NOS	Unclassified	155	Poorly differentiated; Grade III	Blank(s)	Blank(s)	Blank(s)	Blank(s)	Blank(s)	Blank(s)	Blank(s)	Blank(s)	Blank(s)	Blank(s)	Dead (attributable to this cancer dx)	Alive or dead due to cancer	4	Dead	One primary only	Yes	C15.5-Lower third of esophagus	Blank(s)
1980	59 years	Male	White	8070/3: Squamous cell carcinoma, NOS	Unclassified	150	Unknown	Blank(s)	Blank(s)	Blank(s)	Blank(s)	Blank(s)	Blank(s)	Blank(s)	Blank(s)	Blank(s)	Blank(s)	Dead (attributable to this cancer dx)	Alive or dead due to cancer	6	Dead	One primary only	Yes	C15.0-Cervical esophagus	Blank(s)
1987	61 years	Female	Black	8070/3: Squamous cell carcinoma, NOS	Unclassified	154	Unknown	Blank(s)	Blank(s)	Blank(s)	Blank(s)	Blank(s)	Blank(s)	Blank(s)	Blank(s)	Blank(s)	Blank(s)	Dead (attributable to this cancer dx)	Alive or dead due to cancer	8	Dead	2nd of 2 or more primaries	No	C15.4-Middle third of esophagus	Blank(s)
1980	70 years	Male	White	8070/3: Squamous cell carcinoma, NOS	Unclassified	150	Poorly differentiated; Grade III	Blank(s)	Blank(s)	Blank(s)	Blank(s)	Blank(s)	Blank(s)	Blank(s)	Blank(s)	Blank(s)	Blank(s)	Dead (attributable to this cancer dx)	Alive or dead due to cancer	1	Dead	One primary only	Yes	C15.0-Cervical esophagus	Blank(s)
1980	54 years	Female	Black	8070/3: Squamous cell carcinoma, NOS	Unclassified	150	Well differentiated; Grade I	Blank(s)	Blank(s)	Blank(s)	Blank(s)	Blank(s)	Blank(s)	Blank(s)	Blank(s)	Blank(s)	Blank(s)	Dead (attributable to this cancer dx)	Alive or dead due to cancer	84	Dead	One primary only	Yes	C15.0-Cervical esophagus	Blank(s)
1979	52 years	Male	Black	8070/3: Squamous cell carcinoma, NOS	Unclassified	150	Unknown	Blank(s)	Blank(s)	Blank(s)	Blank(s)	Blank(s)	Blank(s)	Blank(s)	Blank(s)	Blank(s)	Blank(s)	Dead (attributable to this cancer dx)	Alive or dead due to cancer	19	Dead	One primary only	Yes	C15.0-Cervical esophagus	Blank(s)
1977	71 years	Female	White	8070/3: Squamous cell carcinoma, NOS	Unclassified	154	Well differentiated; Grade I	Blank(s)	Blank(s)	Blank(s)	Blank(s)	Blank(s)	Blank(s)	Blank(s)	Blank(s)	Blank(s)	Blank(s)	Dead (attributable to this cancer dx)	Alive or dead due to cancer	16	Dead	One primary only	Yes	C15.4-Middle third of esophagus	Blank(s)
1979	62 years	Male	White	8560/3: Adenosquamous carcinoma	Unclassified	159	Unknown	Blank(s)	Blank(s)	Blank(s)	Blank(s)	Blank(s)	Blank(s)	Blank(s)	Blank(s)	Blank(s)	Blank(s)	Dead (attributable to this cancer dx)	Alive or dead due to cancer	20	Dead	2nd of 2 or more primaries	No	C15.9-Esophagus, NOS	Blank(s)
1976	84 years	Male	Black	8070/3: Squamous cell carcinoma, NOS	Unclassified	154	Unknown	Blank(s)	Blank(s)	Blank(s)	Blank(s)	Blank(s)	Blank(s)	Blank(s)	Blank(s)	Blank(s)	Blank(s)	Dead (attributable to this cancer dx)	Alive or dead due to cancer	0	Dead	One primary only	Yes	C15.4-Middle third of esophagus	Blank(s)
1994	82 years	Male	Asian or Pacific Islander	8070/3: Squamous cell carcinoma, NOS	Unclassified	154	Poorly differentiated; Grade III	Blank(s)	Blank(s)	Blank(s)	Blank(s)	Blank(s)	Blank(s)	Blank(s)	Blank(s)	Blank(s)	Blank(s)	Alive or dead of other cause	Dead (attributable to causes other than this cancer dx)	2	Dead	2nd of 2 or more primaries	No	C15.4-Middle third of esophagus	Blank(s)
1977	75 years	Male	White	8072/3: Squamous cell carcinoma, large cell, nonkeratinizing, NOS	Unclassified	155	Poorly differentiated; Grade III	Blank(s)	Blank(s)	Blank(s)	Blank(s)	Blank(s)	Blank(s)	Blank(s)	Blank(s)	Blank(s)	Blank(s)	Alive or dead of other cause	Dead (attributable to causes other than this cancer dx)	25	Dead	One primary only	Yes	C15.5-Lower third of esophagus	Blank(s)
1976	56 years	Female	White	8070/3: Squamous cell carcinoma, NOS	Unclassified	150	Moderately differentiated; Grade II	Blank(s)	Blank(s)	Blank(s)	Blank(s)	Blank(s)	Blank(s)	Blank(s)	Blank(s)	Blank(s)	Blank(s)	Alive or dead of other cause	Dead (attributable to causes other than this cancer dx)	118	Dead	One primary only	Yes	C15.0-Cervical esophagus	Blank(s)
1976	84 years	Female	White	8070/3: Squamous cell carcinoma, NOS	Unclassified	150	Well differentiated; Grade I	Blank(s)	Blank(s)	Blank(s)	Blank(s)	Blank(s)	Blank(s)	Blank(s)	Blank(s)	Blank(s)	Blank(s)	Dead (attributable to this cancer dx)	Alive or dead due to cancer	0	Dead	One primary only	Yes	C15.0-Cervical esophagus	Blank(s)
1978	62 years	Male	White	8070/3: Squamous cell carcinoma, NOS	Unclassified	159	Moderately differentiated; Grade II	Blank(s)	Blank(s)	Blank(s)	Blank(s)	Blank(s)	Blank(s)	Blank(s)	Blank(s)	Blank(s)	Blank(s)	Dead (attributable to this cancer dx)	Alive or dead due to cancer	0	Dead	One primary only	Yes	C15.9-Esophagus, NOS	Blank(s)
1976	73 years	Male	Asian or Pacific Islander	8070/3: Squamous cell carcinoma, NOS	Unclassified	153	Poorly differentiated; Grade III	Blank(s)	Blank(s)	Blank(s)	Blank(s)	Blank(s)	Blank(s)	Blank(s)	Blank(s)	Blank(s)	Blank(s)	Dead (attributable to this cancer dx)	Alive or dead due to cancer	3	Dead	One primary only	Yes	C15.3-Upper third of esophagus	Blank(s)
1979	81 years	Male	White	8070/3: Squamous cell carcinoma, NOS	Unclassified	158	Moderately differentiated; Grade II	Blank(s)	Blank(s)	Blank(s)	Blank(s)	Blank(s)	Blank(s)	Blank(s)	Blank(s)	Blank(s)	Blank(s)	Dead (attributable to this cancer dx)	Alive or dead due to cancer	1	Dead	One primary only	Yes	C15.8-Overlapping lesion of esophagus	Blank(s)
1978	67 years	Male	White	8070/3: Squamous cell carcinoma, NOS	Unclassified	150	Poorly differentiated; Grade III	Blank(s)	Blank(s)	Blank(s)	Blank(s)	Blank(s)	Blank(s)	Blank(s)	Blank(s)	Blank(s)	Blank(s)	Dead (attributable to this cancer dx)	Alive or dead due to cancer	8	Dead	2nd of 2 or more primaries	No	C15.0-Cervical esophagus	Blank(s)
1978	62 years	Male	White	8140/3: Adenocarcinoma, NOS	Unclassified	154	Poorly differentiated; Grade III	Blank(s)	Blank(s)	Blank(s)	Blank(s)	Blank(s)	Blank(s)	Blank(s)	Blank(s)	Blank(s)	Blank(s)	Dead (attributable to this cancer dx)	Alive or dead due to cancer	2	Dead	One primary only	Yes	C15.4-Middle third of esophagus	Blank(s)
1979	62 years	Male	White	8070/3: Squamous cell carcinoma, NOS	Unclassified	154	Poorly differentiated; Grade III	Blank(s)	Blank(s)	Blank(s)	Blank(s)	Blank(s)	Blank(s)	Blank(s)	Blank(s)	Blank(s)	Blank(s)	Dead (attributable to this cancer dx)	Alive or dead due to cancer	8	Dead	One primary only	Yes	C15.4-Middle third of esophagus	Blank(s)
1976	82 years	Male	White	8070/3: Squamous cell carcinoma, NOS	Unclassified	154	Unknown	Blank(s)	Blank(s)	Blank(s)	Blank(s)	Blank(s)	Blank(s)	Blank(s)	Blank(s)	Blank(s)	Blank(s)	Dead (attributable to this cancer dx)	Alive or dead due to cancer	1	Dead	2nd of 2 or more primaries	No	C15.4-Middle third of esophagus	Blank(s)
1977	63 years	Male	Black	8070/3: Squamous cell carcinoma, NOS	Unclassified	153	Poorly differentiated; Grade III	Blank(s)	Blank(s)	Blank(s)	Blank(s)	Blank(s)	Blank(s)	Blank(s)	Blank(s)	Blank(s)	Blank(s)	Dead (attributable to this cancer dx)	Alive or dead due to cancer	4	Dead	One primary only	Yes	C15.3-Upper third of esophagus	Blank(s)
1979	66 years	Male	White	8070/3: Squamous cell carcinoma, NOS	Unclassified	154	Unknown	Blank(s)	Blank(s)	Blank(s)	Blank(s)	Blank(s)	Blank(s)	Blank(s)	Blank(s)	Blank(s)	Blank(s)	Alive or dead of other cause	Dead (attributable to causes other than this cancer dx)	21	Dead	One primary only	Yes	C15.4-Middle third of esophagus	Blank(s)
1976	67 years	Female	White	8140/3: Adenocarcinoma, NOS	Unclassified	155	Poorly differentiated; Grade III	Blank(s)	Blank(s)	Blank(s)	Blank(s)	Blank(s)	Blank(s)	Blank(s)	Blank(s)	Blank(s)	Blank(s)	Dead (attributable to this cancer dx)	Alive or dead due to cancer	3	Dead	One primary only	Yes	C15.5-Lower third of esophagus	Blank(s)
1995	71 years	Male	White	8140/3: Adenocarcinoma, NOS	Unclassified	155	Moderately differentiated; Grade II	Blank(s)	Blank(s)	Blank(s)	Blank(s)	Blank(s)	Blank(s)	Blank(s)	Blank(s)	Blank(s)	Blank(s)	Dead (attributable to this cancer dx)	Alive or dead due to cancer	0	Dead	2nd of 2 or more primaries	No	C15.5-Lower third of esophagus	Blank(s)
1978	63 years	Female	White	8070/3: Squamous cell carcinoma, NOS	Unclassified	155	Unknown	Blank(s)	Blank(s)	Blank(s)	Blank(s)	Blank(s)	Blank(s)	Blank(s)	Blank(s)	Blank(s)	Blank(s)	Dead (attributable to this cancer dx)	Alive or dead due to cancer	3	Dead	2nd of 2 or more primaries	No	C15.5-Lower third of esophagus	Blank(s)
1980	52 years	Male	Black	8070/3: Squamous cell carcinoma, NOS	Unclassified	154	Moderately differentiated; Grade II	Blank(s)	Blank(s)	Blank(s)	Blank(s)	Blank(s)	Blank(s)	Blank(s)	Blank(s)	Blank(s)	Blank(s)	Dead (attributable to this cancer dx)	Alive or dead due to cancer	2	Dead	2nd of 2 or more primaries	No	C15.4-Middle third of esophagus	Blank(s)
1977	66 years	Female	Asian or Pacific Islander	8070/3: Squamous cell carcinoma, NOS	Unclassified	154	Undifferentiated; anaplastic; Grade IV	Blank(s)	Blank(s)	Blank(s)	Blank(s)	Blank(s)	Blank(s)	Blank(s)	Blank(s)	Blank(s)	Blank(s)	Dead (attributable to this cancer dx)	Alive or dead due to cancer	15	Dead	One primary only	Yes	C15.4-Middle third of esophagus	Blank(s)
1977	81 years	Female	Black	8010/3: Carcinoma, NOS	Unclassified	159	Unknown	Blank(s)	Blank(s)	Blank(s)	Blank(s)	Blank(s)	Blank(s)	Blank(s)	Blank(s)	Blank(s)	Blank(s)	Dead (attributable to this cancer dx)	Alive or dead due to cancer	0	Dead	One primary only	Yes	C15.9-Esophagus, NOS	Blank(s)
1977	61 years	Female	White	8070/3: Squamous cell carcinoma, NOS	Unclassified	154	Moderately differentiated; Grade II	Blank(s)	Blank(s)	Blank(s)	Blank(s)	Blank(s)	Blank(s)	Blank(s)	Blank(s)	Blank(s)	Blank(s)	Dead (attributable to this cancer dx)	Alive or dead due to cancer	18	Dead	1st of 2 or more primaries	Yes	C15.4-Middle third of esophagus	Blank(s)
1975	74 years	Male	White	8020/3: Carcinoma, undifferentiated, NOS	Unclassified	153	Undifferentiated; anaplastic; Grade IV	Blank(s)	Blank(s)	Blank(s)	Blank(s)	Blank(s)	Blank(s)	Blank(s)	Blank(s)	Blank(s)	Blank(s)	Dead (attributable to this cancer dx)	Alive or dead due to cancer	1	Dead	One primary only	Yes	C15.3-Upper third of esophagus	Blank(s)
2012	85+ years	Female	Black	8070/3: Squamous cell carcinoma, NOS	Unclassified	151	Unknown	999	T1	NX	M0	Blank(s)	Blank(s)	Blank(s)	Blank(s)	Blank(s)	Blank(s)	Alive or dead of other cause	Dead (attributable to causes other than this cancer dx)	52	Dead	4th of 4 or more primaries	No	C15.1-Thoracic esophagus	0
1976	64 years	Female	White	8070/3: Squamous cell carcinoma, NOS	Unclassified	159	Unknown	Blank(s)	Blank(s)	Blank(s)	Blank(s)	Blank(s)	Blank(s)	Blank(s)	Blank(s)	Blank(s)	Blank(s)	Alive or dead of other cause	Dead (attributable to causes other than this cancer dx)	3	Dead	One primary only	Yes	C15.9-Esophagus, NOS	Blank(s)
1980	55 years	Male	White	8070/3: Squamous cell carcinoma, NOS	Unclassified	153	Unknown	Blank(s)	Blank(s)	Blank(s)	Blank(s)	Blank(s)	Blank(s)	Blank(s)	Blank(s)	Blank(s)	Blank(s)	Dead (attributable to this cancer dx)	Alive or dead due to cancer	4	Dead	One primary only	Yes	C15.3-Upper third of esophagus	Blank(s)
1982	59 years	Female	White	8070/3: Squamous cell carcinoma, NOS	Unclassified	154	Poorly differentiated; Grade III	Blank(s)	Blank(s)	Blank(s)	Blank(s)	Blank(s)	Blank(s)	Blank(s)	Blank(s)	Blank(s)	Blank(s)	Alive or dead of other cause	Dead (attributable to causes other than this cancer dx)	8	Dead	4th of 4 or more primaries	No	C15.4-Middle third of esophagus	Blank(s)
1976	58 years	Male	White	8070/3: Squamous cell carcinoma, NOS	Unclassified	158	Poorly differentiated; Grade III	Blank(s)	Blank(s)	Blank(s)	Blank(s)	Blank(s)	Blank(s)	Blank(s)	Blank(s)	Blank(s)	Blank(s)	Dead (attributable to this cancer dx)	Alive or dead due to cancer	11	Dead	One primary only	Yes	C15.8-Overlapping lesion of esophagus	Blank(s)
1977	85+ years	Male	Asian or Pacific Islander	8070/3: Squamous cell carcinoma, NOS	Unclassified	153	Unknown	Blank(s)	Blank(s)	Blank(s)	Blank(s)	Blank(s)	Blank(s)	Blank(s)	Blank(s)	Blank(s)	Blank(s)	Alive or dead of other cause	Dead (attributable to causes other than this cancer dx)	6	Dead	One primary only	Yes	C15.3-Upper third of esophagus	Blank(s)
1979	56 years	Male	White	8070/3: Squamous cell carcinoma, NOS	Unclassified	154	Moderately differentiated; Grade II	Blank(s)	Blank(s)	Blank(s)	Blank(s)	Blank(s)	Blank(s)	Blank(s)	Blank(s)	Blank(s)	Blank(s)	Dead (attributable to this cancer dx)	Alive or dead due to cancer	7	Dead	One primary only	Yes	C15.4-Middle third of esophagus	Blank(s)
1980	66 years	Male	White	8980/3: Carcinosarcoma, NOS	Unclassified	155	Unknown	Blank(s)	Blank(s)	Blank(s)	Blank(s)	Blank(s)	Blank(s)	Blank(s)	Blank(s)	Blank(s)	Blank(s)	Dead (attributable to this cancer dx)	Alive or dead due to cancer	8	Dead	One primary only	Yes	C15.5-Lower third of esophagus	Blank(s)
1978	60 years	Male	White	8070/3: Squamous cell carcinoma, NOS	Unclassified	154	Poorly differentiated; Grade III	Blank(s)	Blank(s)	Blank(s)	Blank(s)	Blank(s)	Blank(s)	Blank(s)	Blank(s)	Blank(s)	Blank(s)	Dead (attributable to this cancer dx)	Alive or dead due to cancer	4	Dead	One primary only	Yes	C15.4-Middle third of esophagus	Blank(s)
1978	46 years	Female	Asian or Pacific Islander	8070/3: Squamous cell carcinoma, NOS	Unclassified	154	Poorly differentiated; Grade III	Blank(s)	Blank(s)	Blank(s)	Blank(s)	Blank(s)	Blank(s)	Blank(s)	Blank(s)	Blank(s)	Blank(s)	Dead (missing/unknown COD)	Dead (missing/unknown COD)	25	Dead	One primary only	Yes	C15.4-Middle third of esophagus	Blank(s)
1988	51 years	Female	Black	8070/3: Squamous cell carcinoma, NOS	Unclassified	153	Moderately differentiated; Grade II	Blank(s)	Blank(s)	Blank(s)	Blank(s)	Blank(s)	Blank(s)	Blank(s)	Blank(s)	Blank(s)	Blank(s)	Dead (attributable to this cancer dx)	Alive or dead due to cancer	13	Dead	2nd of 2 or more primaries	No	C15.3-Upper third of esophagus	Blank(s)
1985	85+ years	Female	White	8070/3: Squamous cell carcinoma, NOS	Unclassified	154	Unknown	Blank(s)	Blank(s)	Blank(s)	Blank(s)	Blank(s)	Blank(s)	Blank(s)	Blank(s)	Blank(s)	Blank(s)	Dead (attributable to this cancer dx)	Alive or dead due to cancer	0	Dead	2nd of 2 or more primaries	No	C15.4-Middle third of esophagus	Blank(s)
1979	62 years	Female	White	8070/3: Squamous cell carcinoma, NOS	Unclassified	154	Poorly differentiated; Grade III	Blank(s)	Blank(s)	Blank(s)	Blank(s)	Blank(s)	Blank(s)	Blank(s)	Blank(s)	Blank(s)	Blank(s)	Dead (attributable to this cancer dx)	Alive or dead due to cancer	18	Dead	One primary only	Yes	C15.4-Middle third of esophagus	Blank(s)
1979	67 years	Female	White	8140/3: Adenocarcinoma, NOS	Unclassified	155	Poorly differentiated; Grade III	Blank(s)	Blank(s)	Blank(s)	Blank(s)	Blank(s)	Blank(s)	Blank(s)	Blank(s)	Blank(s)	Blank(s)	Dead (attributable to this cancer dx)	Alive or dead due to cancer	3	Dead	One primary only	Yes	C15.5-Lower third of esophagus	Blank(s)
1979	80 years	Male	Asian or Pacific Islander	8070/3: Squamous cell carcinoma, NOS	Unclassified	154	Moderately differentiated; Grade II	Blank(s)	Blank(s)	Blank(s)	Blank(s)	Blank(s)	Blank(s)	Blank(s)	Blank(s)	Blank(s)	Blank(s)	Dead (attributable to this cancer dx)	Alive or dead due to cancer	0	Dead	One primary only	Yes	C15.4-Middle third of esophagus	Blank(s)
1977	61 years	Male	White	8071/3: Squamous cell carcinoma, keratinizing, NOS	Unclassified	151	Poorly differentiated; Grade III	Blank(s)	Blank(s)	Blank(s)	Blank(s)	Blank(s)	Blank(s)	Blank(s)	Blank(s)	Blank(s)	Blank(s)	Dead (attributable to this cancer dx)	Alive or dead due to cancer	3	Dead	One primary only	Yes	C15.1-Thoracic esophagus	Blank(s)
1980	81 years	Female	White	8070/3: Squamous cell carcinoma, NOS	Unclassified	154	Undifferentiated; anaplastic; Grade IV	Blank(s)	Blank(s)	Blank(s)	Blank(s)	Blank(s)	Blank(s)	Blank(s)	Blank(s)	Blank(s)	Blank(s)	Dead (attributable to this cancer dx)	Alive or dead due to cancer	15	Dead	One primary only	Yes	C15.4-Middle third of esophagus	Blank(s)
1979	75 years	Male	Asian or Pacific Islander	8070/3: Squamous cell carcinoma, NOS	Unclassified	155	Poorly differentiated; Grade III	Blank(s)	Blank(s)	Blank(s)	Blank(s)	Blank(s)	Blank(s)	Blank(s)	Blank(s)	Blank(s)	Blank(s)	Dead (attributable to this cancer dx)	Alive or dead due to cancer	0	Dead	One primary only	Yes	C15.5-Lower third of esophagus	Blank(s)
1978	63 years	Male	White	8070/3: Squamous cell carcinoma, NOS	Unclassified	154	Well differentiated; Grade I	Blank(s)	Blank(s)	Blank(s)	Blank(s)	Blank(s)	Blank(s)	Blank(s)	Blank(s)	Blank(s)	Blank(s)	Dead (attributable to this cancer dx)	Alive or dead due to cancer	9	Dead	One primary only	Yes	C15.4-Middle third of esophagus	Blank(s)
1980	63 years	Male	Black	8070/3: Squamous cell carcinoma, NOS	Unclassified	154	Moderately differentiated; Grade II	Blank(s)	Blank(s)	Blank(s)	Blank(s)	Blank(s)	Blank(s)	Blank(s)	Blank(s)	Blank(s)	Blank(s)	Dead (attributable to this cancer dx)	Alive or dead due to cancer	4	Dead	2nd of 2 or more primaries	No	C15.4-Middle third of esophagus	Blank(s)
2012	73 years	Female	White	8140/3: Adenocarcinoma, NOS	Unclassified	155	Well differentiated; Grade I	10	T2	N0	M0	Blank(s)	Blank(s)	Blank(s)	Blank(s)	Blank(s)	Blank(s)	Alive or dead of other cause	Dead (attributable to causes other than this cancer dx)	4	Dead	2nd of 2 or more primaries	No	C15.5-Lower third of esophagus	30
1983	55 years	Male	White	8070/3: Squamous cell carcinoma, NOS	Unclassified	154	Well differentiated; Grade I	Blank(s)	Blank(s)	Blank(s)	Blank(s)	Blank(s)	Blank(s)	Blank(s)	Blank(s)	Blank(s)	Blank(s)	Dead (attributable to this cancer dx)	Alive or dead due to cancer	8	Dead	2nd of 2 or more primaries	No	C15.4-Middle third of esophagus	Blank(s)
1977	81 years	Male	Black	8070/3: Squamous cell carcinoma, NOS	Unclassified	154	Moderately differentiated; Grade II	Blank(s)	Blank(s)	Blank(s)	Blank(s)	Blank(s)	Blank(s)	Blank(s)	Blank(s)	Blank(s)	Blank(s)	Dead (attributable to this cancer dx)	Alive or dead due to cancer	3	Dead	One primary only	Yes	C15.4-Middle third of esophagus	Blank(s)
1978	67 years	Female	White	8890/3: Leiomyosarcoma, NOS	Unclassified	155	Unknown	Blank(s)	Blank(s)	Blank(s)	Blank(s)	Blank(s)	Blank(s)	Blank(s)	Blank(s)	Blank(s)	Blank(s)	Dead (attributable to this cancer dx)	Alive or dead due to cancer	12	Dead	One primary only	Yes	C15.5-Lower third of esophagus	Blank(s)
1975	62 years	Female	White	8070/3: Squamous cell carcinoma, NOS	Unclassified	154	Poorly differentiated; Grade III	Blank(s)	Blank(s)	Blank(s)	Blank(s)	Blank(s)	Blank(s)	Blank(s)	Blank(s)	Blank(s)	Blank(s)	Dead (attributable to this cancer dx)	Alive or dead due to cancer	1	Dead	One primary only	Yes	C15.4-Middle third of esophagus	Blank(s)
1979	63 years	Female	White	8070/3: Squamous cell carcinoma, NOS	Unclassified	154	Well differentiated; Grade I	Blank(s)	Blank(s)	Blank(s)	Blank(s)	Blank(s)	Blank(s)	Blank(s)	Blank(s)	Blank(s)	Blank(s)	Dead (attributable to this cancer dx)	Alive or dead due to cancer	4	Dead	One primary only	Yes	C15.4-Middle third of esophagus	Blank(s)
1978	48 years	Male	American Indian/Alaska Native	8070/3: Squamous cell carcinoma, NOS	Unclassified	154	Poorly differentiated; Grade III	Blank(s)	Blank(s)	Blank(s)	Blank(s)	Blank(s)	Blank(s)	Blank(s)	Blank(s)	Blank(s)	Blank(s)	Dead (attributable to this cancer dx)	Alive or dead due to cancer	6	Dead	One primary only	Yes	C15.4-Middle third of esophagus	Blank(s)
1978	66 years	Female	White	8010/3: Carcinoma, NOS	Unclassified	155	Unknown	Blank(s)	Blank(s)	Blank(s)	Blank(s)	Blank(s)	Blank(s)	Blank(s)	Blank(s)	Blank(s)	Blank(s)	Dead (attributable to this cancer dx)	Alive or dead due to cancer	69	Dead	One primary only	Yes	C15.5-Lower third of esophagus	Blank(s)
1979	65 years	Female	White	8070/3: Squamous cell carcinoma, NOS	Unclassified	153	Poorly differentiated; Grade III	Blank(s)	Blank(s)	Blank(s)	Blank(s)	Blank(s)	Blank(s)	Blank(s)	Blank(s)	Blank(s)	Blank(s)	Alive or dead of other cause	Dead (attributable to causes other than this cancer dx)	18	Dead	1st of 2 or more primaries	Yes	C15.3-Upper third of esophagus	Blank(s)
1981	81 years	Female	White	8070/3: Squamous cell carcinoma, NOS	Unclassified	153	Well differentiated; Grade I	Blank(s)	Blank(s)	Blank(s)	Blank(s)	Blank(s)	Blank(s)	Blank(s)	Blank(s)	Blank(s)	Blank(s)	Alive or dead of other cause	Dead (attributable to causes other than this cancer dx)	0	Dead	4th of 4 or more primaries	No	C15.3-Upper third of esophagus	Blank(s)
1976	63 years	Female	Black	8070/3: Squamous cell carcinoma, NOS	Unclassified	155	Unknown	Blank(s)	Blank(s)	Blank(s)	Blank(s)	Blank(s)	Blank(s)	Blank(s)	Blank(s)	Blank(s)	Blank(s)	Dead (attributable to this cancer dx)	Alive or dead due to cancer	3	Dead	One primary only	Yes	C15.5-Lower third of esophagus	Blank(s)
1975	40 years	Male	White	8260/3: Papillary adenocarcinoma, NOS	Unclassified	155	Well differentiated; Grade I	Blank(s)	Blank(s)	Blank(s)	Blank(s)	Blank(s)	Blank(s)	Blank(s)	Blank(s)	Blank(s)	Blank(s)	Dead (attributable to this cancer dx)	Alive or dead due to cancer	7	Dead	One primary only	Yes	C15.5-Lower third of esophagus	Blank(s)
1979	77 years	Male	White	8070/3: Squamous cell carcinoma, NOS	Unclassified	151	Moderately differentiated; Grade II	Blank(s)	Blank(s)	Blank(s)	Blank(s)	Blank(s)	Blank(s)	Blank(s)	Blank(s)	Blank(s)	Blank(s)	Dead (attributable to this cancer dx)	Alive or dead due to cancer	24	Dead	One primary only	Yes	C15.1-Thoracic esophagus	Blank(s)
1978	52 years	Male	Black	8070/3: Squamous cell carcinoma, NOS	Unclassified	155	Moderately differentiated; Grade II	Blank(s)	Blank(s)	Blank(s)	Blank(s)	Blank(s)	Blank(s)	Blank(s)	Blank(s)	Blank(s)	Blank(s)	Dead (attributable to this cancer dx)	Alive or dead due to cancer	34	Dead	2nd of 2 or more primaries	No	C15.5-Lower third of esophagus	Blank(s)
1977	67 years	Male	White	8070/3: Squamous cell carcinoma, NOS	Unclassified	154	Moderately differentiated; Grade II	Blank(s)	Blank(s)	Blank(s)	Blank(s)	Blank(s)	Blank(s)	Blank(s)	Blank(s)	Blank(s)	Blank(s)	Dead (attributable to this cancer dx)	Alive or dead due to cancer	0	Dead	One primary only	Yes	C15.4-Middle third of esophagus	Blank(s)
1975	84 years	Male	White	8070/3: Squamous cell carcinoma, NOS	Unclassified	155	Undifferentiated; anaplastic; Grade IV	Blank(s)	Blank(s)	Blank(s)	Blank(s)	Blank(s)	Blank(s)	Blank(s)	Blank(s)	Blank(s)	Blank(s)	Dead (attributable to this cancer dx)	Alive or dead due to cancer	9	Dead	One primary only	Yes	C15.5-Lower third of esophagus	Blank(s)
1977	80 years	Female	White	8010/3: Carcinoma, NOS	Unclassified	154	Unknown	Blank(s)	Blank(s)	Blank(s)	Blank(s)	Blank(s)	Blank(s)	Blank(s)	Blank(s)	Blank(s)	Blank(s)	Alive or dead of other cause	Dead (attributable to causes other than this cancer dx)	0	Dead	One primary only	Yes	C15.4-Middle third of esophagus	Blank(s)
1978	65 years	Male	Black	8070/3: Squamous cell carcinoma, NOS	Unclassified	154	Unknown	Blank(s)	Blank(s)	Blank(s)	Blank(s)	Blank(s)	Blank(s)	Blank(s)	Blank(s)	Blank(s)	Blank(s)	Dead (attributable to this cancer dx)	Alive or dead due to cancer	6	Dead	One primary only	Yes	C15.4-Middle third of esophagus	Blank(s)
1977	85+ years	Male	Asian or Pacific Islander	8070/3: Squamous cell carcinoma, NOS	Unclassified	154	Moderately differentiated; Grade II	Blank(s)	Blank(s)	Blank(s)	Blank(s)	Blank(s)	Blank(s)	Blank(s)	Blank(s)	Blank(s)	Blank(s)	Dead (attributable to this cancer dx)	Alive or dead due to cancer	5	Dead	One primary only	Yes	C15.4-Middle third of esophagus	Blank(s)
1977	44 years	Female	Black	8070/3: Squamous cell carcinoma, NOS	Unclassified	154	Unknown	Blank(s)	Blank(s)	Blank(s)	Blank(s)	Blank(s)	Blank(s)	Blank(s)	Blank(s)	Blank(s)	Blank(s)	Dead (attributable to this cancer dx)	Alive or dead due to cancer	21	Dead	One primary only	Yes	C15.4-Middle third of esophagus	Blank(s)
1978	44 years	Male	Black	8070/3: Squamous cell carcinoma, NOS	Unclassified	155	Poorly differentiated; Grade III	Blank(s)	Blank(s)	Blank(s)	Blank(s)	Blank(s)	Blank(s)	Blank(s)	Blank(s)	Blank(s)	Blank(s)	Dead (attributable to this cancer dx)	Alive or dead due to cancer	2	Dead	One primary only	Yes	C15.5-Lower third of esophagus	Blank(s)
1979	78 years	Male	White	8020/3: Carcinoma, undifferentiated, NOS	Unclassified	154	Undifferentiated; anaplastic; Grade IV	Blank(s)	Blank(s)	Blank(s)	Blank(s)	Blank(s)	Blank(s)	Blank(s)	Blank(s)	Blank(s)	Blank(s)	Dead (attributable to this cancer dx)	Alive or dead due to cancer	13	Dead	One primary only	Yes	C15.4-Middle third of esophagus	Blank(s)
1979	70 years	Male	Black	8070/3: Squamous cell carcinoma, NOS	Unclassified	153	Moderately differentiated; Grade II	Blank(s)	Blank(s)	Blank(s)	Blank(s)	Blank(s)	Blank(s)	Blank(s)	Blank(s)	Blank(s)	Blank(s)	Dead (attributable to this cancer dx)	Alive or dead due to cancer	72	Dead	One primary only	Yes	C15.3-Upper third of esophagus	Blank(s)
1978	54 years	Male	White	8070/3: Squamous cell carcinoma, NOS	Unclassified	154	Moderately differentiated; Grade II	Blank(s)	Blank(s)	Blank(s)	Blank(s)	Blank(s)	Blank(s)	Blank(s)	Blank(s)	Blank(s)	Blank(s)	Dead (attributable to this cancer dx)	Alive or dead due to cancer	5	Dead	One primary only	Yes	C15.4-Middle third of esophagus	Blank(s)
1977	84 years	Male	White	8010/3: Carcinoma, NOS	Unclassified	155	Unknown	Blank(s)	Blank(s)	Blank(s)	Blank(s)	Blank(s)	Blank(s)	Blank(s)	Blank(s)	Blank(s)	Blank(s)	Alive or dead of other cause	Dead (attributable to causes other than this cancer dx)	32	Dead	One primary only	Yes	C15.5-Lower third of esophagus	Blank(s)
1979	69 years	Female	White	8140/3: Adenocarcinoma, NOS	Unclassified	155	Moderately differentiated; Grade II	Blank(s)	Blank(s)	Blank(s)	Blank(s)	Blank(s)	Blank(s)	Blank(s)	Blank(s)	Blank(s)	Blank(s)	Dead (attributable to this cancer dx)	Alive or dead due to cancer	4	Dead	One primary only	Yes	C15.5-Lower third of esophagus	Blank(s)
1978	70 years	Male	White	8070/3: Squamous cell carcinoma, NOS	Unclassified	154	Poorly differentiated; Grade III	Blank(s)	Blank(s)	Blank(s)	Blank(s)	Blank(s)	Blank(s)	Blank(s)	Blank(s)	Blank(s)	Blank(s)	Dead (missing/unknown COD)	Dead (missing/unknown COD)	4	Dead	One primary only	Yes	C15.4-Middle third of esophagus	Blank(s)
1978	49 years	Male	White	8140/3: Adenocarcinoma, NOS	Unclassified	155	Unknown	Blank(s)	Blank(s)	Blank(s)	Blank(s)	Blank(s)	Blank(s)	Blank(s)	Blank(s)	Blank(s)	Blank(s)	Dead (attributable to this cancer dx)	Alive or dead due to cancer	1	Dead	One primary only	Yes	C15.5-Lower third of esophagus	Blank(s)
1979	65 years	Female	White	8070/3: Squamous cell carcinoma, NOS	Unclassified	151	Moderately differentiated; Grade II	Blank(s)	Blank(s)	Blank(s)	Blank(s)	Blank(s)	Blank(s)	Blank(s)	Blank(s)	Blank(s)	Blank(s)	Dead (attributable to this cancer dx)	Alive or dead due to cancer	6	Dead	One primary only	Yes	C15.1-Thoracic esophagus	Blank(s)
1980	71 years	Male	White	8071/3: Squamous cell carcinoma, keratinizing, NOS	Unclassified	155	Moderately differentiated; Grade II	Blank(s)	Blank(s)	Blank(s)	Blank(s)	Blank(s)	Blank(s)	Blank(s)	Blank(s)	Blank(s)	Blank(s)	Dead (attributable to this cancer dx)	Alive or dead due to cancer	9	Dead	One primary only	Yes	C15.5-Lower third of esophagus	Blank(s)
1979	50 years	Male	White	8070/3: Squamous cell carcinoma, NOS	Unclassified	150	Well differentiated; Grade I	Blank(s)	Blank(s)	Blank(s)	Blank(s)	Blank(s)	Blank(s)	Blank(s)	Blank(s)	Blank(s)	Blank(s)	Dead (attributable to this cancer dx)	Alive or dead due to cancer	0	Dead	One primary only	Yes	C15.0-Cervical esophagus	Blank(s)
1979	64 years	Male	White	8070/3: Squamous cell carcinoma, NOS	Unclassified	154	Unknown	Blank(s)	Blank(s)	Blank(s)	Blank(s)	Blank(s)	Blank(s)	Blank(s)	Blank(s)	Blank(s)	Blank(s)	Alive or dead of other cause	Dead (attributable to causes other than this cancer dx)	7	Dead	2nd of 2 or more primaries	No	C15.4-Middle third of esophagus	Blank(s)
1979	76 years	Male	White	8140/3: Adenocarcinoma, NOS	Unclassified	154	Moderately differentiated; Grade II	Blank(s)	Blank(s)	Blank(s)	Blank(s)	Blank(s)	Blank(s)	Blank(s)	Blank(s)	Blank(s)	Blank(s)	Dead (attributable to this cancer dx)	Alive or dead due to cancer	10	Dead	One primary only	Yes	C15.4-Middle third of esophagus	Blank(s)
1977	70 years	Female	Asian or Pacific Islander	8070/3: Squamous cell carcinoma, NOS	Unclassified	154	Moderately differentiated; Grade II	Blank(s)	Blank(s)	Blank(s)	Blank(s)	Blank(s)	Blank(s)	Blank(s)	Blank(s)	Blank(s)	Blank(s)	Dead (attributable to this cancer dx)	Alive or dead due to cancer	3	Dead	One primary only	Yes	C15.4-Middle third of esophagus	Blank(s)
1976	83 years	Male	White	8010/3: Carcinoma, NOS	Unclassified	159	Unknown	Blank(s)	Blank(s)	Blank(s)	Blank(s)	Blank(s)	Blank(s)	Blank(s)	Blank(s)	Blank(s)	Blank(s)	Dead (attributable to this cancer dx)	Alive or dead due to cancer	Unknown	Dead	One primary only	Yes	C15.9-Esophagus, NOS	Blank(s)
1979	75 years	Male	Black	8070/3: Squamous cell carcinoma, NOS	Unclassified	154	Moderately differentiated; Grade II	Blank(s)	Blank(s)	Blank(s)	Blank(s)	Blank(s)	Blank(s)	Blank(s)	Blank(s)	Blank(s)	Blank(s)	Dead (attributable to this cancer dx)	Alive or dead due to cancer	0	Dead	One primary only	Yes	C15.4-Middle third of esophagus	Blank(s)
1978	52 years	Male	Black	8070/3: Squamous cell carcinoma, NOS	Unclassified	154	Poorly differentiated; Grade III	Blank(s)	Blank(s)	Blank(s)	Blank(s)	Blank(s)	Blank(s)	Blank(s)	Blank(s)	Blank(s)	Blank(s)	Dead (attributable to this cancer dx)	Alive or dead due to cancer	7	Dead	One primary only	Yes	C15.4-Middle third of esophagus	Blank(s)
1980	66 years	Female	White	8070/3: Squamous cell carcinoma, NOS	Unclassified	154	Poorly differentiated; Grade III	Blank(s)	Blank(s)	Blank(s)	Blank(s)	Blank(s)	Blank(s)	Blank(s)	Blank(s)	Blank(s)	Blank(s)	Dead (attributable to this cancer dx)	Alive or dead due to cancer	6	Dead	One primary only	Yes	C15.4-Middle third of esophagus	Blank(s)
1977	46 years	Male	Black	8070/3: Squamous cell carcinoma, NOS	Unclassified	154	Moderately differentiated; Grade II	Blank(s)	Blank(s)	Blank(s)	Blank(s)	Blank(s)	Blank(s)	Blank(s)	Blank(s)	Blank(s)	Blank(s)	Dead (attributable to this cancer dx)	Alive or dead due to cancer	2	Dead	One primary only	Yes	C15.4-Middle third of esophagus	Blank(s)
1975	54 years	Female	Black	8070/3: Squamous cell carcinoma, NOS	Unclassified	153	Unknown	Blank(s)	Blank(s)	Blank(s)	Blank(s)	Blank(s)	Blank(s)	Blank(s)	Blank(s)	Blank(s)	Blank(s)	Dead (attributable to this cancer dx)	Alive or dead due to cancer	6	Dead	One primary only	Yes	C15.3-Upper third of esophagus	Blank(s)
1997	85+ years	Male	White	8070/3: Squamous cell carcinoma, NOS	Unclassified	153	Unknown	Blank(s)	Blank(s)	Blank(s)	Blank(s)	Blank(s)	Blank(s)	Blank(s)	Blank(s)	Blank(s)	Blank(s)	Dead (attributable to this cancer dx)	Alive or dead due to cancer	4	Dead	2nd of 2 or more primaries	No	C15.3-Upper third of esophagus	Blank(s)
1996	85+ years	Male	White	8140/3: Adenocarcinoma, NOS	Unclassified	155	Poorly differentiated; Grade III	Blank(s)	Blank(s)	Blank(s)	Blank(s)	Blank(s)	Blank(s)	Blank(s)	Blank(s)	Blank(s)	Blank(s)	Dead (attributable to this cancer dx)	Alive or dead due to cancer	0	Dead	4th of 4 or more primaries	No	C15.5-Lower third of esophagus	Blank(s)
1977	55 years	Male	Black	8070/3: Squamous cell carcinoma, NOS	Unclassified	154	Moderately differentiated; Grade II	Blank(s)	Blank(s)	Blank(s)	Blank(s)	Blank(s)	Blank(s)	Blank(s)	Blank(s)	Blank(s)	Blank(s)	Dead (attributable to this cancer dx)	Alive or dead due to cancer	8	Dead	One primary only	Yes	C15.4-Middle third of esophagus	Blank(s)
1979	71 years	Male	White	8070/3: Squamous cell carcinoma, NOS	Unclassified	150	Unknown	Blank(s)	Blank(s)	Blank(s)	Blank(s)	Blank(s)	Blank(s)	Blank(s)	Blank(s)	Blank(s)	Blank(s)	Dead (attributable to this cancer dx)	Alive or dead due to cancer	128	Dead	1st of 2 or more primaries	Yes	C15.0-Cervical esophagus	Blank(s)
1976	53 years	Male	White	8070/3: Squamous cell carcinoma, NOS	Unclassified	154	Unknown	Blank(s)	Blank(s)	Blank(s)	Blank(s)	Blank(s)	Blank(s)	Blank(s)	Blank(s)	Blank(s)	Blank(s)	Dead (attributable to this cancer dx)	Alive or dead due to cancer	0	Dead	One primary only	Yes	C15.4-Middle third of esophagus	Blank(s)
1976	74 years	Male	Black	8070/3: Squamous cell carcinoma, NOS	Unclassified	155	Poorly differentiated; Grade III	Blank(s)	Blank(s)	Blank(s)	Blank(s)	Blank(s)	Blank(s)	Blank(s)	Blank(s)	Blank(s)	Blank(s)	Dead (attributable to this cancer dx)	Alive or dead due to cancer	5	Dead	One primary only	Yes	C15.5-Lower third of esophagus	Blank(s)
1979	70 years	Male	White	8140/3: Adenocarcinoma, NOS	Unclassified	155	Unknown	Blank(s)	Blank(s)	Blank(s)	Blank(s)	Blank(s)	Blank(s)	Blank(s)	Blank(s)	Blank(s)	Blank(s)	Alive or dead of other cause	Dead (attributable to causes other than this cancer dx)	1	Dead	2nd of 2 or more primaries	No	C15.5-Lower third of esophagus	Blank(s)
1975	68 years	Male	White	8070/3: Squamous cell carcinoma, NOS	Unclassified	154	Poorly differentiated; Grade III	Blank(s)	Blank(s)	Blank(s)	Blank(s)	Blank(s)	Blank(s)	Blank(s)	Blank(s)	Blank(s)	Blank(s)	Dead (attributable to this cancer dx)	Alive or dead due to cancer	7	Dead	One primary only	Yes	C15.4-Middle third of esophagus	Blank(s)
1975	76 years	Female	White	8070/3: Squamous cell carcinoma, NOS	Unclassified	154	Undifferentiated; anaplastic; Grade IV	Blank(s)	Blank(s)	Blank(s)	Blank(s)	Blank(s)	Blank(s)	Blank(s)	Blank(s)	Blank(s)	Blank(s)	Dead (attributable to this cancer dx)	Alive or dead due to cancer	6	Dead	One primary only	Yes	C15.4-Middle third of esophagus	Blank(s)
1977	67 years	Male	Black	8070/3: Squamous cell carcinoma, NOS	Unclassified	154	Unknown	Blank(s)	Blank(s)	Blank(s)	Blank(s)	Blank(s)	Blank(s)	Blank(s)	Blank(s)	Blank(s)	Blank(s)	Alive or dead of other cause	Dead (attributable to causes other than this cancer dx)	12	Dead	One primary only	Yes	C15.4-Middle third of esophagus	Blank(s)
1975	58 years	Female	White	8070/3: Squamous cell carcinoma, NOS	Unclassified	154	Moderately differentiated; Grade II	Blank(s)	Blank(s)	Blank(s)	Blank(s)	Blank(s)	Blank(s)	Blank(s)	Blank(s)	Blank(s)	Blank(s)	Alive or dead of other cause	Dead (attributable to causes other than this cancer dx)	187	Dead	1st of 2 or more primaries	Yes	C15.4-Middle third of esophagus	Blank(s)
1975	72 years	Male	White	8070/3: Squamous cell carcinoma, NOS	Unclassified	158	Poorly differentiated; Grade III	Blank(s)	Blank(s)	Blank(s)	Blank(s)	Blank(s)	Blank(s)	Blank(s)	Blank(s)	Blank(s)	Blank(s)	Dead (attributable to this cancer dx)	Alive or dead due to cancer	2	Dead	One primary only	Yes	C15.8-Overlapping lesion of esophagus	Blank(s)
1978	59 years	Male	White	8070/3: Squamous cell carcinoma, NOS	Unclassified	155	Poorly differentiated; Grade III	Blank(s)	Blank(s)	Blank(s)	Blank(s)	Blank(s)	Blank(s)	Blank(s)	Blank(s)	Blank(s)	Blank(s)	Dead (attributable to this cancer dx)	Alive or dead due to cancer	9	Dead	One primary only	Yes	C15.5-Lower third of esophagus	Blank(s)
2017	66 years	Female	White	8070/3: Squamous cell carcinoma, NOS	Unclassified	154	Moderately differentiated; Grade II	Blank(s)	Blank(s)	Blank(s)	Blank(s)	c3	c2	c0	Blank(s)	Blank(s)	Blank(s)	Dead (attributable to this cancer dx)	Alive or dead due to cancer	4	Dead	2nd of 2 or more primaries	No	C15.4-Middle third of esophagus	0
1979	59 years	Male	Black	8070/3: Squamous cell carcinoma, NOS	Unclassified	155	Poorly differentiated; Grade III	Blank(s)	Blank(s)	Blank(s)	Blank(s)	Blank(s)	Blank(s)	Blank(s)	Blank(s)	Blank(s)	Blank(s)	Dead (attributable to this cancer dx)	Alive or dead due to cancer	2	Dead	One primary only	Yes	C15.5-Lower third of esophagus	Blank(s)
1977	70 years	Male	White	8070/3: Squamous cell carcinoma, NOS	Unclassified	154	Undifferentiated; anaplastic; Grade IV	Blank(s)	Blank(s)	Blank(s)	Blank(s)	Blank(s)	Blank(s)	Blank(s)	Blank(s)	Blank(s)	Blank(s)	Dead (attributable to this cancer dx)	Alive or dead due to cancer	7	Dead	One primary only	Yes	C15.4-Middle third of esophagus	Blank(s)
1980	82 years	Male	White	8070/3: Squamous cell carcinoma, NOS	Unclassified	154	Unknown	Blank(s)	Blank(s)	Blank(s)	Blank(s)	Blank(s)	Blank(s)	Blank(s)	Blank(s)	Blank(s)	Blank(s)	Dead (attributable to this cancer dx)	Alive or dead due to cancer	3	Dead	One primary only	Yes	C15.4-Middle third of esophagus	Blank(s)
1975	83 years	Male	White	8070/3: Squamous cell carcinoma, NOS	Unclassified	154	Unknown	Blank(s)	Blank(s)	Blank(s)	Blank(s)	Blank(s)	Blank(s)	Blank(s)	Blank(s)	Blank(s)	Blank(s)	Dead (attributable to this cancer dx)	Alive or dead due to cancer	6	Dead	One primary only	Yes	C15.4-Middle third of esophagus	Blank(s)
1976	67 years	Male	White	8070/3: Squamous cell carcinoma, NOS	Unclassified	159	Unknown	Blank(s)	Blank(s)	Blank(s)	Blank(s)	Blank(s)	Blank(s)	Blank(s)	Blank(s)	Blank(s)	Blank(s)	Dead (attributable to this cancer dx)	Alive or dead due to cancer	9	Dead	One primary only	Yes	C15.9-Esophagus, NOS	Blank(s)
1984	72 years	Female	White	8070/3: Squamous cell carcinoma, NOS	Unclassified	154	Poorly differentiated; Grade III	Blank(s)	Blank(s)	Blank(s)	Blank(s)	Blank(s)	Blank(s)	Blank(s)	Blank(s)	Blank(s)	Blank(s)	Dead (attributable to this cancer dx)	Alive or dead due to cancer	11	Dead	2nd of 2 or more primaries	No	C15.4-Middle third of esophagus	Blank(s)
1977	57 years	Female	White	8070/3: Squamous cell carcinoma, NOS	Unclassified	158	Moderately differentiated; Grade II	Blank(s)	Blank(s)	Blank(s)	Blank(s)	Blank(s)	Blank(s)	Blank(s)	Blank(s)	Blank(s)	Blank(s)	Dead (attributable to this cancer dx)	Alive or dead due to cancer	6	Dead	One primary only	Yes	C15.8-Overlapping lesion of esophagus	Blank(s)
1985	69 years	Male	White	8070/3: Squamous cell carcinoma, NOS	Unclassified	151	Unknown	Blank(s)	Blank(s)	Blank(s)	Blank(s)	Blank(s)	Blank(s)	Blank(s)	Blank(s)	Blank(s)	Blank(s)	Alive or dead of other cause	Dead (attributable to causes other than this cancer dx)	27	Dead	2nd of 2 or more primaries	No	C15.1-Thoracic esophagus	Blank(s)
1978	66 years	Male	White	8070/3: Squamous cell carcinoma, NOS	Unclassified	150	Poorly differentiated; Grade III	Blank(s)	Blank(s)	Blank(s)	Blank(s)	Blank(s)	Blank(s)	Blank(s)	Blank(s)	Blank(s)	Blank(s)	Dead (attributable to this cancer dx)	Alive or dead due to cancer	20	Dead	One primary only	Yes	C15.0-Cervical esophagus	Blank(s)
1978	62 years	Male	Black	8070/3: Squamous cell carcinoma, NOS	Unclassified	154	Moderately differentiated; Grade II	Blank(s)	Blank(s)	Blank(s)	Blank(s)	Blank(s)	Blank(s)	Blank(s)	Blank(s)	Blank(s)	Blank(s)	Dead (attributable to this cancer dx)	Alive or dead due to cancer	2	Dead	One primary only	Yes	C15.4-Middle third of esophagus	Blank(s)
1980	65 years	Female	White	8070/3: Squamous cell carcinoma, NOS	Unclassified	155	Moderately differentiated; Grade II	Blank(s)	Blank(s)	Blank(s)	Blank(s)	Blank(s)	Blank(s)	Blank(s)	Blank(s)	Blank(s)	Blank(s)	Dead (attributable to this cancer dx)	Alive or dead due to cancer	2	Dead	One primary only	Yes	C15.5-Lower third of esophagus	Blank(s)
1979	75 years	Male	White	8070/3: Squamous cell carcinoma, NOS	Unclassified	154	Moderately differentiated; Grade II	Blank(s)	Blank(s)	Blank(s)	Blank(s)	Blank(s)	Blank(s)	Blank(s)	Blank(s)	Blank(s)	Blank(s)	Dead (attributable to this cancer dx)	Alive or dead due to cancer	1	Dead	One primary only	Yes	C15.4-Middle third of esophagus	Blank(s)
1975	85+ years	Female	White	8010/3: Carcinoma, NOS	Unclassified	154	Unknown	Blank(s)	Blank(s)	Blank(s)	Blank(s)	Blank(s)	Blank(s)	Blank(s)	Blank(s)	Blank(s)	Blank(s)	Dead (attributable to this cancer dx)	Alive or dead due to cancer	1	Dead	One primary only	Yes	C15.4-Middle third of esophagus	Blank(s)
1975	48 years	Male	White	8070/3: Squamous cell carcinoma, NOS	Unclassified	155	Unknown	Blank(s)	Blank(s)	Blank(s)	Blank(s)	Blank(s)	Blank(s)	Blank(s)	Blank(s)	Blank(s)	Blank(s)	Dead (attributable to this cancer dx)	Alive or dead due to cancer	3	Dead	One primary only	Yes	C15.5-Lower third of esophagus	Blank(s)
1976	53 years	Male	Black	8560/3: Adenosquamous carcinoma	Unclassified	155	Poorly differentiated; Grade III	Blank(s)	Blank(s)	Blank(s)	Blank(s)	Blank(s)	Blank(s)	Blank(s)	Blank(s)	Blank(s)	Blank(s)	Dead (attributable to this cancer dx)	Alive or dead due to cancer	12	Dead	One primary only	Yes	C15.5-Lower third of esophagus	Blank(s)
1980	75 years	Male	White	8070/3: Squamous cell carcinoma, NOS	Unclassified	154	Moderately differentiated; Grade II	Blank(s)	Blank(s)	Blank(s)	Blank(s)	Blank(s)	Blank(s)	Blank(s)	Blank(s)	Blank(s)	Blank(s)	Dead (attributable to this cancer dx)	Alive or dead due to cancer	4	Dead	One primary only	Yes	C15.4-Middle third of esophagus	Blank(s)
1980	64 years	Male	White	8070/3: Squamous cell carcinoma, NOS	Unclassified	154	Well differentiated; Grade I	Blank(s)	Blank(s)	Blank(s)	Blank(s)	Blank(s)	Blank(s)	Blank(s)	Blank(s)	Blank(s)	Blank(s)	Dead (attributable to this cancer dx)	Alive or dead due to cancer	20	Dead	One primary only	Yes	C15.4-Middle third of esophagus	Blank(s)
1976	70 years	Male	White	8010/3: Carcinoma, NOS	Unclassified	154	Poorly differentiated; Grade III	Blank(s)	Blank(s)	Blank(s)	Blank(s)	Blank(s)	Blank(s)	Blank(s)	Blank(s)	Blank(s)	Blank(s)	Dead (attributable to this cancer dx)	Alive or dead due to cancer	13	Dead	One primary only	Yes	C15.4-Middle third of esophagus	Blank(s)
1975	56 years	Male	White	8140/3: Adenocarcinoma, NOS	Unclassified	154	Poorly differentiated; Grade III	Blank(s)	Blank(s)	Blank(s)	Blank(s)	Blank(s)	Blank(s)	Blank(s)	Blank(s)	Blank(s)	Blank(s)	Dead (attributable to this cancer dx)	Alive or dead due to cancer	12	Dead	One primary only	Yes	C15.4-Middle third of esophagus	Blank(s)
1977	69 years	Male	White	8070/3: Squamous cell carcinoma, NOS	Unclassified	154	Poorly differentiated; Grade III	Blank(s)	Blank(s)	Blank(s)	Blank(s)	Blank(s)	Blank(s)	Blank(s)	Blank(s)	Blank(s)	Blank(s)	Dead (attributable to this cancer dx)	Alive or dead due to cancer	2	Dead	One primary only	Yes	C15.4-Middle third of esophagus	Blank(s)
1975	68 years	Female	White	8070/3: Squamous cell carcinoma, NOS	Unclassified	158	Poorly differentiated; Grade III	Blank(s)	Blank(s)	Blank(s)	Blank(s)	Blank(s)	Blank(s)	Blank(s)	Blank(s)	Blank(s)	Blank(s)	Alive or dead of other cause	Dead (attributable to causes other than this cancer dx)	37	Dead	One primary only	Yes	C15.8-Overlapping lesion of esophagus	Blank(s)
1977	77 years	Male	Black	8070/3: Squamous cell carcinoma, NOS	Unclassified	154	Unknown	Blank(s)	Blank(s)	Blank(s)	Blank(s)	Blank(s)	Blank(s)	Blank(s)	Blank(s)	Blank(s)	Blank(s)	Dead (attributable to this cancer dx)	Alive or dead due to cancer	20	Dead	One primary only	Yes	C15.4-Middle third of esophagus	Blank(s)
1987	68 years	Female	Black	8070/3: Squamous cell carcinoma, NOS	Unclassified	159	Poorly differentiated; Grade III	Blank(s)	Blank(s)	Blank(s)	Blank(s)	Blank(s)	Blank(s)	Blank(s)	Blank(s)	Blank(s)	Blank(s)	Alive or dead of other cause	Dead (attributable to causes other than this cancer dx)	7	Dead	3rd of 3 or more primaries	No	C15.9-Esophagus, NOS	Blank(s)
1977	64 years	Male	Asian or Pacific Islander	8020/3: Carcinoma, undifferentiated, NOS	Unclassified	154	Undifferentiated; anaplastic; Grade IV	Blank(s)	Blank(s)	Blank(s)	Blank(s)	Blank(s)	Blank(s)	Blank(s)	Blank(s)	Blank(s)	Blank(s)	Alive or dead of other cause	Dead (attributable to causes other than this cancer dx)	5	Dead	3rd of 3 or more primaries	No	C15.4-Middle third of esophagus	Blank(s)
1979	47 years	Male	White	8070/3: Squamous cell carcinoma, NOS	Unclassified	153	Unknown	Blank(s)	Blank(s)	Blank(s)	Blank(s)	Blank(s)	Blank(s)	Blank(s)	Blank(s)	Blank(s)	Blank(s)	Dead (attributable to this cancer dx)	Alive or dead due to cancer	1	Dead	2nd of 2 or more primaries	No	C15.3-Upper third of esophagus	Blank(s)
1976	67 years	Male	Asian or Pacific Islander	8070/3: Squamous cell carcinoma, NOS	Unclassified	153	Poorly differentiated; Grade III	Blank(s)	Blank(s)	Blank(s)	Blank(s)	Blank(s)	Blank(s)	Blank(s)	Blank(s)	Blank(s)	Blank(s)	Alive or dead of other cause	Alive or dead due to cancer	0	Alive	One primary only	Yes	C15.3-Upper third of esophagus	Blank(s)
1975	75 years	Male	White	8070/3: Squamous cell carcinoma, NOS	Unclassified	154	Unknown	Blank(s)	Blank(s)	Blank(s)	Blank(s)	Blank(s)	Blank(s)	Blank(s)	Blank(s)	Blank(s)	Blank(s)	Alive or dead of other cause	Dead (attributable to causes other than this cancer dx)	7	Dead	One primary only	Yes	C15.4-Middle third of esophagus	Blank(s)
1976	68 years	Male	White	8070/3: Squamous cell carcinoma, NOS	Unclassified	155	Undifferentiated; anaplastic; Grade IV	Blank(s)	Blank(s)	Blank(s)	Blank(s)	Blank(s)	Blank(s)	Blank(s)	Blank(s)	Blank(s)	Blank(s)	Dead (attributable to this cancer dx)	Alive or dead due to cancer	0	Dead	One primary only	Yes	C15.5-Lower third of esophagus	Blank(s)
1979	33 years	Male	White	8140/3: Adenocarcinoma, NOS	Unclassified	155	Poorly differentiated; Grade III	Blank(s)	Blank(s)	Blank(s)	Blank(s)	Blank(s)	Blank(s)	Blank(s)	Blank(s)	Blank(s)	Blank(s)	Dead (attributable to this cancer dx)	Alive or dead due to cancer	5	Dead	One primary only	Yes	C15.5-Lower third of esophagus	Blank(s)
1980	71 years	Female	White	8070/3: Squamous cell carcinoma, NOS	Unclassified	154	Unknown	Blank(s)	Blank(s)	Blank(s)	Blank(s)	Blank(s)	Blank(s)	Blank(s)	Blank(s)	Blank(s)	Blank(s)	Dead (attributable to this cancer dx)	Alive or dead due to cancer	5	Dead	One primary only	Yes	C15.4-Middle third of esophagus	Blank(s)
1979	57 years	Male	White	8070/3: Squamous cell carcinoma, NOS	Unclassified	150	Poorly differentiated; Grade III	Blank(s)	Blank(s)	Blank(s)	Blank(s)	Blank(s)	Blank(s)	Blank(s)	Blank(s)	Blank(s)	Blank(s)	Dead (attributable to this cancer dx)	Alive or dead due to cancer	38	Dead	One primary only	Yes	C15.0-Cervical esophagus	Blank(s)
1978	65 years	Male	White	8070/3: Squamous cell carcinoma, NOS	Unclassified	155	Moderately differentiated; Grade II	Blank(s)	Blank(s)	Blank(s)	Blank(s)	Blank(s)	Blank(s)	Blank(s)	Blank(s)	Blank(s)	Blank(s)	Dead (attributable to this cancer dx)	Alive or dead due to cancer	3	Dead	One primary only	Yes	C15.5-Lower third of esophagus	Blank(s)
1977	82 years	Male	White	8070/3: Squamous cell carcinoma, NOS	Unclassified	154	Moderately differentiated; Grade II	Blank(s)	Blank(s)	Blank(s)	Blank(s)	Blank(s)	Blank(s)	Blank(s)	Blank(s)	Blank(s)	Blank(s)	Dead (attributable to this cancer dx)	Alive or dead due to cancer	3	Dead	One primary only	Yes	C15.4-Middle third of esophagus	Blank(s)
1978	52 years	Male	Black	8070/3: Squamous cell carcinoma, NOS	Unclassified	154	Poorly differentiated; Grade III	Blank(s)	Blank(s)	Blank(s)	Blank(s)	Blank(s)	Blank(s)	Blank(s)	Blank(s)	Blank(s)	Blank(s)	Dead (attributable to this cancer dx)	Alive or dead due to cancer	3	Dead	One primary only	Yes	C15.4-Middle third of esophagus	Blank(s)
1980	85+ years	Male	White	8070/3: Squamous cell carcinoma, NOS	Unclassified	155	Moderately differentiated; Grade II	Blank(s)	Blank(s)	Blank(s)	Blank(s)	Blank(s)	Blank(s)	Blank(s)	Blank(s)	Blank(s)	Blank(s)	Alive or dead of other cause	Dead (attributable to causes other than this cancer dx)	Unknown	Dead	One primary only	Yes	C15.5-Lower third of esophagus	Blank(s)
1976	51 years	Female	White	8070/3: Squamous cell carcinoma, NOS	Unclassified	154	Unknown	Blank(s)	Blank(s)	Blank(s)	Blank(s)	Blank(s)	Blank(s)	Blank(s)	Blank(s)	Blank(s)	Blank(s)	Dead (attributable to this cancer dx)	Alive or dead due to cancer	0	Dead	One primary only	Yes	C15.4-Middle third of esophagus	Blank(s)
1980	75 years	Male	White	8260/3: Papillary adenocarcinoma, NOS	Unclassified	155	Moderately differentiated; Grade II	Blank(s)	Blank(s)	Blank(s)	Blank(s)	Blank(s)	Blank(s)	Blank(s)	Blank(s)	Blank(s)	Blank(s)	Alive or dead of other cause	Dead (attributable to causes other than this cancer dx)	3	Dead	One primary only	Yes	C15.5-Lower third of esophagus	Blank(s)
1975	69 years	Male	White	8140/3: Adenocarcinoma, NOS	Unclassified	154	Poorly differentiated; Grade III	Blank(s)	Blank(s)	Blank(s)	Blank(s)	Blank(s)	Blank(s)	Blank(s)	Blank(s)	Blank(s)	Blank(s)	Dead (attributable to this cancer dx)	Alive or dead due to cancer	2	Dead	One primary only	Yes	C15.4-Middle third of esophagus	Blank(s)
1975	71 years	Male	White	8070/3: Squamous cell carcinoma, NOS	Unclassified	154	Undifferentiated; anaplastic; Grade IV	Blank(s)	Blank(s)	Blank(s)	Blank(s)	Blank(s)	Blank(s)	Blank(s)	Blank(s)	Blank(s)	Blank(s)	Dead (attributable to this cancer dx)	Alive or dead due to cancer	5	Dead	One primary only	Yes	C15.4-Middle third of esophagus	Blank(s)
1979	78 years	Male	White	8560/3: Adenosquamous carcinoma	Unclassified	155	Unknown	Blank(s)	Blank(s)	Blank(s)	Blank(s)	Blank(s)	Blank(s)	Blank(s)	Blank(s)	Blank(s)	Blank(s)	Dead (attributable to this cancer dx)	Alive or dead due to cancer	2	Dead	One primary only	Yes	C15.5-Lower third of esophagus	Blank(s)
1977	74 years	Male	White	8140/3: Adenocarcinoma, NOS	Unclassified	155	Poorly differentiated; Grade III	Blank(s)	Blank(s)	Blank(s)	Blank(s)	Blank(s)	Blank(s)	Blank(s)	Blank(s)	Blank(s)	Blank(s)	Dead (attributable to this cancer dx)	Alive or dead due to cancer	40	Dead	One primary only	Yes	C15.5-Lower third of esophagus	Blank(s)
1977	75 years	Male	White	8070/3: Squamous cell carcinoma, NOS	Unclassified	153	Poorly differentiated; Grade III	Blank(s)	Blank(s)	Blank(s)	Blank(s)	Blank(s)	Blank(s)	Blank(s)	Blank(s)	Blank(s)	Blank(s)	Dead (attributable to this cancer dx)	Alive or dead due to cancer	0	Dead	2nd of 2 or more primaries	No	C15.3-Upper third of esophagus	Blank(s)
1977	62 years	Female	White	8070/3: Squamous cell carcinoma, NOS	Unclassified	154	Moderately differentiated; Grade II	Blank(s)	Blank(s)	Blank(s)	Blank(s)	Blank(s)	Blank(s)	Blank(s)	Blank(s)	Blank(s)	Blank(s)	Dead (attributable to this cancer dx)	Alive or dead due to cancer	48	Dead	One primary only	Yes	C15.4-Middle third of esophagus	Blank(s)
1976	57 years	Male	White	8140/3: Adenocarcinoma, NOS	Unclassified	155	Unknown	Blank(s)	Blank(s)	Blank(s)	Blank(s)	Blank(s)	Blank(s)	Blank(s)	Blank(s)	Blank(s)	Blank(s)	Dead (attributable to this cancer dx)	Alive or dead due to cancer	9	Dead	One primary only	Yes	C15.5-Lower third of esophagus	Blank(s)
1980	80 years	Male	White	8070/3: Squamous cell carcinoma, NOS	Unclassified	154	Poorly differentiated; Grade III	Blank(s)	Blank(s)	Blank(s)	Blank(s)	Blank(s)	Blank(s)	Blank(s)	Blank(s)	Blank(s)	Blank(s)	Dead (attributable to this cancer dx)	Alive or dead due to cancer	2	Dead	2nd of 2 or more primaries	No	C15.4-Middle third of esophagus	Blank(s)
1976	71 years	Male	White	8070/3: Squamous cell carcinoma, NOS	Unclassified	154	Unknown	Blank(s)	Blank(s)	Blank(s)	Blank(s)	Blank(s)	Blank(s)	Blank(s)	Blank(s)	Blank(s)	Blank(s)	Dead (attributable to this cancer dx)	Alive or dead due to cancer	5	Dead	One primary only	Yes	C15.4-Middle third of esophagus	Blank(s)
1979	74 years	Male	White	8140/3: Adenocarcinoma, NOS	Unclassified	154	Poorly differentiated; Grade III	Blank(s)	Blank(s)	Blank(s)	Blank(s)	Blank(s)	Blank(s)	Blank(s)	Blank(s)	Blank(s)	Blank(s)	Dead (attributable to this cancer dx)	Alive or dead due to cancer	9	Dead	One primary only	Yes	C15.4-Middle third of esophagus	Blank(s)
1980	68 years	Female	White	8070/3: Squamous cell carcinoma, NOS	Unclassified	153	Moderately differentiated; Grade II	Blank(s)	Blank(s)	Blank(s)	Blank(s)	Blank(s)	Blank(s)	Blank(s)	Blank(s)	Blank(s)	Blank(s)	Dead (attributable to this cancer dx)	Alive or dead due to cancer	16	Dead	One primary only	Yes	C15.3-Upper third of esophagus	Blank(s)
1977	61 years	Male	White	8070/3: Squamous cell carcinoma, NOS	Unclassified	150	Moderately differentiated; Grade II	Blank(s)	Blank(s)	Blank(s)	Blank(s)	Blank(s)	Blank(s)	Blank(s)	Blank(s)	Blank(s)	Blank(s)	Dead (attributable to this cancer dx)	Alive or dead due to cancer	8	Dead	One primary only	Yes	C15.0-Cervical esophagus	Blank(s)
1979	76 years	Male	Asian or Pacific Islander	8070/3: Squamous cell carcinoma, NOS	Unclassified	158	Poorly differentiated; Grade III	Blank(s)	Blank(s)	Blank(s)	Blank(s)	Blank(s)	Blank(s)	Blank(s)	Blank(s)	Blank(s)	Blank(s)	Dead (attributable to this cancer dx)	Alive or dead due to cancer	3	Dead	1st of 2 or more primaries	Yes	C15.8-Overlapping lesion of esophagus	Blank(s)
1975	74 years	Female	White	8140/3: Adenocarcinoma, NOS	Unclassified	154	Unknown	Blank(s)	Blank(s)	Blank(s)	Blank(s)	Blank(s)	Blank(s)	Blank(s)	Blank(s)	Blank(s)	Blank(s)	Dead (attributable to this cancer dx)	Alive or dead due to cancer	5	Dead	One primary only	Yes	C15.4-Middle third of esophagus	Blank(s)
1979	67 years	Male	Black	8070/3: Squamous cell carcinoma, NOS	Unclassified	150	Moderately differentiated; Grade II	Blank(s)	Blank(s)	Blank(s)	Blank(s)	Blank(s)	Blank(s)	Blank(s)	Blank(s)	Blank(s)	Blank(s)	Dead (attributable to this cancer dx)	Alive or dead due to cancer	3	Dead	One primary only	Yes	C15.0-Cervical esophagus	Blank(s)
1979	42 years	Male	White	8070/3: Squamous cell carcinoma, NOS	Unclassified	159	Moderately differentiated; Grade II	Blank(s)	Blank(s)	Blank(s)	Blank(s)	Blank(s)	Blank(s)	Blank(s)	Blank(s)	Blank(s)	Blank(s)	Dead (attributable to this cancer dx)	Alive or dead due to cancer	4	Dead	One primary only	Yes	C15.9-Esophagus, NOS	Blank(s)
1979	68 years	Male	White	8070/3: Squamous cell carcinoma, NOS	Unclassified	155	Poorly differentiated; Grade III	Blank(s)	Blank(s)	Blank(s)	Blank(s)	Blank(s)	Blank(s)	Blank(s)	Blank(s)	Blank(s)	Blank(s)	Alive or dead of other cause	Dead (attributable to causes other than this cancer dx)	9	Dead	One primary only	Yes	C15.5-Lower third of esophagus	Blank(s)
1976	37 years	Male	White	8140/3: Adenocarcinoma, NOS	Unclassified	158	Poorly differentiated; Grade III	Blank(s)	Blank(s)	Blank(s)	Blank(s)	Blank(s)	Blank(s)	Blank(s)	Blank(s)	Blank(s)	Blank(s)	Dead (attributable to this cancer dx)	Alive or dead due to cancer	5	Dead	One primary only	Yes	C15.8-Overlapping lesion of esophagus	Blank(s)
1979	52 years	Male	Black	8070/3: Squamous cell carcinoma, NOS	Unclassified	154	Poorly differentiated; Grade III	Blank(s)	Blank(s)	Blank(s)	Blank(s)	Blank(s)	Blank(s)	Blank(s)	Blank(s)	Blank(s)	Blank(s)	Dead (missing/unknown COD)	Dead (missing/unknown COD)	5	Dead	One primary only	Yes	C15.4-Middle third of esophagus	Blank(s)
1977	76 years	Male	White	8070/3: Squamous cell carcinoma, NOS	Unclassified	158	Moderately differentiated; Grade II	Blank(s)	Blank(s)	Blank(s)	Blank(s)	Blank(s)	Blank(s)	Blank(s)	Blank(s)	Blank(s)	Blank(s)	Dead (attributable to this cancer dx)	Alive or dead due to cancer	5	Dead	2nd of 2 or more primaries	No	C15.8-Overlapping lesion of esophagus	Blank(s)
1979	75 years	Female	White	8070/3: Squamous cell carcinoma, NOS	Unclassified	150	Unknown	Blank(s)	Blank(s)	Blank(s)	Blank(s)	Blank(s)	Blank(s)	Blank(s)	Blank(s)	Blank(s)	Blank(s)	Alive or dead of other cause	Dead (attributable to causes other than this cancer dx)	1	Dead	2nd of 2 or more primaries	No	C15.0-Cervical esophagus	Blank(s)
1975	59 years	Male	White	8070/3: Squamous cell carcinoma, NOS	Unclassified	154	Undifferentiated; anaplastic; Grade IV	Blank(s)	Blank(s)	Blank(s)	Blank(s)	Blank(s)	Blank(s)	Blank(s)	Blank(s)	Blank(s)	Blank(s)	Dead (attributable to this cancer dx)	Alive or dead due to cancer	11	Dead	One primary only	Yes	C15.4-Middle third of esophagus	Blank(s)
1980	51 years	Male	Black	8070/3: Squamous cell carcinoma, NOS	Unclassified	155	Unknown	Blank(s)	Blank(s)	Blank(s)	Blank(s)	Blank(s)	Blank(s)	Blank(s)	Blank(s)	Blank(s)	Blank(s)	Dead (attributable to this cancer dx)	Alive or dead due to cancer	2	Dead	One primary only	Yes	C15.5-Lower third of esophagus	Blank(s)
1982	73 years	Male	Black	8070/3: Squamous cell carcinoma, NOS	Unclassified	154	Well differentiated; Grade I	Blank(s)	Blank(s)	Blank(s)	Blank(s)	Blank(s)	Blank(s)	Blank(s)	Blank(s)	Blank(s)	Blank(s)	Dead (attributable to this cancer dx)	Alive or dead due to cancer	32	Dead	2nd of 2 or more primaries	No	C15.4-Middle third of esophagus	Blank(s)
1980	52 years	Male	White	8070/3: Squamous cell carcinoma, NOS	Unclassified	154	Poorly differentiated; Grade III	Blank(s)	Blank(s)	Blank(s)	Blank(s)	Blank(s)	Blank(s)	Blank(s)	Blank(s)	Blank(s)	Blank(s)	Dead (attributable to this cancer dx)	Alive or dead due to cancer	2	Dead	One primary only	Yes	C15.4-Middle third of esophagus	Blank(s)
1980	56 years	Male	Black	8070/3: Squamous cell carcinoma, NOS	Unclassified	155	Unknown	Blank(s)	Blank(s)	Blank(s)	Blank(s)	Blank(s)	Blank(s)	Blank(s)	Blank(s)	Blank(s)	Blank(s)	Dead (attributable to this cancer dx)	Alive or dead due to cancer	5	Dead	One primary only	Yes	C15.5-Lower third of esophagus	Blank(s)
1983	55 years	Male	White	8070/3: Squamous cell carcinoma, NOS	Unclassified	159	Poorly differentiated; Grade III	Blank(s)	Blank(s)	Blank(s)	Blank(s)	Blank(s)	Blank(s)	Blank(s)	Blank(s)	Blank(s)	Blank(s)	Alive or dead of other cause	Dead (attributable to causes other than this cancer dx)	1	Dead	2nd of 2 or more primaries	No	C15.9-Esophagus, NOS	Blank(s)
1977	74 years	Male	White	8070/3: Squamous cell carcinoma, NOS	Unclassified	150	Moderately differentiated; Grade II	Blank(s)	Blank(s)	Blank(s)	Blank(s)	Blank(s)	Blank(s)	Blank(s)	Blank(s)	Blank(s)	Blank(s)	Dead (attributable to this cancer dx)	Alive or dead due to cancer	1	Dead	One primary only	Yes	C15.0-Cervical esophagus	Blank(s)
1976	58 years	Female	Black	8070/3: Squamous cell carcinoma, NOS	Unclassified	155	Moderately differentiated; Grade II	Blank(s)	Blank(s)	Blank(s)	Blank(s)	Blank(s)	Blank(s)	Blank(s)	Blank(s)	Blank(s)	Blank(s)	Dead (attributable to this cancer dx)	Alive or dead due to cancer	11	Dead	2nd of 2 or more primaries	No	C15.5-Lower third of esophagus	Blank(s)
1982	77 years	Female	White	8010/3: Carcinoma, NOS	Unclassified	154	Poorly differentiated; Grade III	Blank(s)	Blank(s)	Blank(s)	Blank(s)	Blank(s)	Blank(s)	Blank(s)	Blank(s)	Blank(s)	Blank(s)	Dead (attributable to this cancer dx)	Alive or dead due to cancer	54	Dead	2nd of 2 or more primaries	No	C15.4-Middle third of esophagus	Blank(s)
1979	55 years	Female	White	8070/3: Squamous cell carcinoma, NOS	Unclassified	159	Unknown	Blank(s)	Blank(s)	Blank(s)	Blank(s)	Blank(s)	Blank(s)	Blank(s)	Blank(s)	Blank(s)	Blank(s)	Dead (attributable to this cancer dx)	Alive or dead due to cancer	9	Dead	One primary only	Yes	C15.9-Esophagus, NOS	Blank(s)
1977	56 years	Female	White	8070/3: Squamous cell carcinoma, NOS	Unclassified	154	Poorly differentiated; Grade III	Blank(s)	Blank(s)	Blank(s)	Blank(s)	Blank(s)	Blank(s)	Blank(s)	Blank(s)	Blank(s)	Blank(s)	Dead (attributable to this cancer dx)	Alive or dead due to cancer	9	Dead	One primary only	Yes	C15.4-Middle third of esophagus	Blank(s)
1977	58 years	Male	White	8070/3: Squamous cell carcinoma, NOS	Unclassified	158	Poorly differentiated; Grade III	Blank(s)	Blank(s)	Blank(s)	Blank(s)	Blank(s)	Blank(s)	Blank(s)	Blank(s)	Blank(s)	Blank(s)	Dead (attributable to this cancer dx)	Alive or dead due to cancer	16	Dead	One primary only	Yes	C15.8-Overlapping lesion of esophagus	Blank(s)
1979	55 years	Male	Asian or Pacific Islander	8070/3: Squamous cell carcinoma, NOS	Unclassified	151	Moderately differentiated; Grade II	Blank(s)	Blank(s)	Blank(s)	Blank(s)	Blank(s)	Blank(s)	Blank(s)	Blank(s)	Blank(s)	Blank(s)	Dead (attributable to this cancer dx)	Alive or dead due to cancer	41	Dead	1st of 2 or more primaries	Yes	C15.1-Thoracic esophagus	Blank(s)
1977	61 years	Male	White	8140/3: Adenocarcinoma, NOS	Unclassified	155	Moderately differentiated; Grade II	Blank(s)	Blank(s)	Blank(s)	Blank(s)	Blank(s)	Blank(s)	Blank(s)	Blank(s)	Blank(s)	Blank(s)	Dead (attributable to this cancer dx)	Alive or dead due to cancer	11	Dead	One primary only	Yes	C15.5-Lower third of esophagus	Blank(s)
1991	68 years	Female	White	8070/3: Squamous cell carcinoma, NOS	Unclassified	154	Unknown	Blank(s)	Blank(s)	Blank(s)	Blank(s)	Blank(s)	Blank(s)	Blank(s)	Blank(s)	Blank(s)	Blank(s)	Dead (attributable to this cancer dx)	Alive or dead due to cancer	1	Dead	2nd of 2 or more primaries	No	C15.4-Middle third of esophagus	Blank(s)
1975	75 years	Male	Black	8070/3: Squamous cell carcinoma, NOS	Unclassified	153	Unknown	Blank(s)	Blank(s)	Blank(s)	Blank(s)	Blank(s)	Blank(s)	Blank(s)	Blank(s)	Blank(s)	Blank(s)	Dead (attributable to this cancer dx)	Alive or dead due to cancer	2	Dead	One primary only	Yes	C15.3-Upper third of esophagus	Blank(s)
1979	57 years	Male	Black	8070/3: Squamous cell carcinoma, NOS	Unclassified	154	Poorly differentiated; Grade III	Blank(s)	Blank(s)	Blank(s)	Blank(s)	Blank(s)	Blank(s)	Blank(s)	Blank(s)	Blank(s)	Blank(s)	Dead (attributable to this cancer dx)	Alive or dead due to cancer	5	Dead	One primary only	Yes	C15.4-Middle third of esophagus	Blank(s)
1978	72 years	Male	Black	8070/3: Squamous cell carcinoma, NOS	Unclassified	154	Poorly differentiated; Grade III	Blank(s)	Blank(s)	Blank(s)	Blank(s)	Blank(s)	Blank(s)	Blank(s)	Blank(s)	Blank(s)	Blank(s)	Dead (attributable to this cancer dx)	Alive or dead due to cancer	4	Dead	2nd of 2 or more primaries	No	C15.4-Middle third of esophagus	Blank(s)
1979	64 years	Female	White	8071/3: Squamous cell carcinoma, keratinizing, NOS	Unclassified	151	Well differentiated; Grade I	Blank(s)	Blank(s)	Blank(s)	Blank(s)	Blank(s)	Blank(s)	Blank(s)	Blank(s)	Blank(s)	Blank(s)	Alive or dead of other cause	Dead (attributable to causes other than this cancer dx)	11	Dead	2nd of 2 or more primaries	No	C15.1-Thoracic esophagus	Blank(s)
1979	65 years	Female	White	8010/3: Carcinoma, NOS	Unclassified	159	Poorly differentiated; Grade III	Blank(s)	Blank(s)	Blank(s)	Blank(s)	Blank(s)	Blank(s)	Blank(s)	Blank(s)	Blank(s)	Blank(s)	Alive or dead of other cause	Dead (attributable to causes other than this cancer dx)	0	Dead	One primary only	Yes	C15.9-Esophagus, NOS	Blank(s)
1980	85+ years	Male	White	8070/3: Squamous cell carcinoma, NOS	Unclassified	155	Poorly differentiated; Grade III	Blank(s)	Blank(s)	Blank(s)	Blank(s)	Blank(s)	Blank(s)	Blank(s)	Blank(s)	Blank(s)	Blank(s)	Dead (attributable to this cancer dx)	Alive or dead due to cancer	5	Dead	One primary only	Yes	C15.5-Lower third of esophagus	Blank(s)
1980	69 years	Male	White	8070/3: Squamous cell carcinoma, NOS	Unclassified	155	Poorly differentiated; Grade III	Blank(s)	Blank(s)	Blank(s)	Blank(s)	Blank(s)	Blank(s)	Blank(s)	Blank(s)	Blank(s)	Blank(s)	Dead (attributable to this cancer dx)	Alive or dead due to cancer	13	Dead	One primary only	Yes	C15.5-Lower third of esophagus	Blank(s)
1975	49 years	Male	White	8240/3: Carcinoid tumor, NOS	Unclassified	159	Unknown	Blank(s)	Blank(s)	Blank(s)	Blank(s)	Blank(s)	Blank(s)	Blank(s)	Blank(s)	Blank(s)	Blank(s)	Alive or dead of other cause	Dead (attributable to causes other than this cancer dx)	6	Dead	One primary only	Yes	C15.9-Esophagus, NOS	Blank(s)
1976	65 years	Male	White	8070/3: Squamous cell carcinoma, NOS	Unclassified	154	Unknown	Blank(s)	Blank(s)	Blank(s)	Blank(s)	Blank(s)	Blank(s)	Blank(s)	Blank(s)	Blank(s)	Blank(s)	Dead (attributable to this cancer dx)	Alive or dead due to cancer	3	Dead	2nd of 2 or more primaries	No	C15.4-Middle third of esophagus	Blank(s)
1979	75 years	Female	White	8070/3: Squamous cell carcinoma, NOS	Unclassified	154	Poorly differentiated; Grade III	Blank(s)	Blank(s)	Blank(s)	Blank(s)	Blank(s)	Blank(s)	Blank(s)	Blank(s)	Blank(s)	Blank(s)	Dead (attributable to this cancer dx)	Alive or dead due to cancer	4	Dead	One primary only	Yes	C15.4-Middle third of esophagus	Blank(s)
1978	57 years	Male	White	8070/3: Squamous cell carcinoma, NOS	Unclassified	155	Unknown	Blank(s)	Blank(s)	Blank(s)	Blank(s)	Blank(s)	Blank(s)	Blank(s)	Blank(s)	Blank(s)	Blank(s)	Dead (attributable to this cancer dx)	Alive or dead due to cancer	6	Dead	One primary only	Yes	C15.5-Lower third of esophagus	Blank(s)
1977	75 years	Female	White	8070/3: Squamous cell carcinoma, NOS	Unclassified	155	Poorly differentiated; Grade III	Blank(s)	Blank(s)	Blank(s)	Blank(s)	Blank(s)	Blank(s)	Blank(s)	Blank(s)	Blank(s)	Blank(s)	Dead (attributable to this cancer dx)	Alive or dead due to cancer	1	Dead	One primary only	Yes	C15.5-Lower third of esophagus	Blank(s)
1978	53 years	Female	Black	8070/3: Squamous cell carcinoma, NOS	Unclassified	158	Well differentiated; Grade I	Blank(s)	Blank(s)	Blank(s)	Blank(s)	Blank(s)	Blank(s)	Blank(s)	Blank(s)	Blank(s)	Blank(s)	Dead (attributable to this cancer dx)	Alive or dead due to cancer	3	Dead	One primary only	Yes	C15.8-Overlapping lesion of esophagus	Blank(s)
2003	79 years	Female	Black	8070/3: Squamous cell carcinoma, NOS	Unclassified	159	Unknown	Blank(s)	Blank(s)	Blank(s)	Blank(s)	Blank(s)	Blank(s)	Blank(s)	Blank(s)	Blank(s)	Blank(s)	Dead (attributable to this cancer dx)	Alive or dead due to cancer	5	Dead	2nd of 2 or more primaries	No	C15.9-Esophagus, NOS	0
1976	53 years	Male	White	8070/3: Squamous cell carcinoma, NOS	Unclassified	154	Poorly differentiated; Grade III	Blank(s)	Blank(s)	Blank(s)	Blank(s)	Blank(s)	Blank(s)	Blank(s)	Blank(s)	Blank(s)	Blank(s)	Dead (missing/unknown COD)	Dead (missing/unknown COD)	7	Dead	One primary only	Yes	C15.4-Middle third of esophagus	Blank(s)
1976	68 years	Male	White	8010/3: Carcinoma, NOS	Unclassified	155	Unknown	Blank(s)	Blank(s)	Blank(s)	Blank(s)	Blank(s)	Blank(s)	Blank(s)	Blank(s)	Blank(s)	Blank(s)	Dead (attributable to this cancer dx)	Alive or dead due to cancer	1	Dead	One primary only	Yes	C15.5-Lower third of esophagus	Blank(s)
1975	45 years	Male	Black	8070/3: Squamous cell carcinoma, NOS	Unclassified	154	Unknown	Blank(s)	Blank(s)	Blank(s)	Blank(s)	Blank(s)	Blank(s)	Blank(s)	Blank(s)	Blank(s)	Blank(s)	Dead (attributable to this cancer dx)	Alive or dead due to cancer	1	Dead	One primary only	Yes	C15.4-Middle third of esophagus	Blank(s)
1979	53 years	Male	Black	8070/3: Squamous cell carcinoma, NOS	Unclassified	155	Moderately differentiated; Grade II	Blank(s)	Blank(s)	Blank(s)	Blank(s)	Blank(s)	Blank(s)	Blank(s)	Blank(s)	Blank(s)	Blank(s)	Alive or dead of other cause	Dead (attributable to causes other than this cancer dx)	0	Dead	One primary only	Yes	C15.5-Lower third of esophagus	Blank(s)
1975	58 years	Male	White	8010/3: Carcinoma, NOS	Unclassified	153	Unknown	Blank(s)	Blank(s)	Blank(s)	Blank(s)	Blank(s)	Blank(s)	Blank(s)	Blank(s)	Blank(s)	Blank(s)	Dead (attributable to this cancer dx)	Alive or dead due to cancer	0	Dead	One primary only	Yes	C15.3-Upper third of esophagus	Blank(s)
1976	62 years	Female	White	8070/3: Squamous cell carcinoma, NOS	Unclassified	154	Unknown	Blank(s)	Blank(s)	Blank(s)	Blank(s)	Blank(s)	Blank(s)	Blank(s)	Blank(s)	Blank(s)	Blank(s)	Dead (attributable to this cancer dx)	Alive or dead due to cancer	3	Dead	One primary only	Yes	C15.4-Middle third of esophagus	Blank(s)
1975	67 years	Male	Black	8070/3: Squamous cell carcinoma, NOS	Unclassified	159	Undifferentiated; anaplastic; Grade IV	Blank(s)	Blank(s)	Blank(s)	Blank(s)	Blank(s)	Blank(s)	Blank(s)	Blank(s)	Blank(s)	Blank(s)	Dead (attributable to this cancer dx)	Alive or dead due to cancer	12	Dead	One primary only	Yes	C15.9-Esophagus, NOS	Blank(s)
1976	77 years	Male	White	8070/3: Squamous cell carcinoma, NOS	Unclassified	159	Poorly differentiated; Grade III	Blank(s)	Blank(s)	Blank(s)	Blank(s)	Blank(s)	Blank(s)	Blank(s)	Blank(s)	Blank(s)	Blank(s)	Alive or dead of other cause	Dead (attributable to causes other than this cancer dx)	22	Dead	One primary only	Yes	C15.9-Esophagus, NOS	Blank(s)
1981	54 years	Male	Black	8070/3: Squamous cell carcinoma, NOS	Unclassified	155	Moderately differentiated; Grade II	Blank(s)	Blank(s)	Blank(s)	Blank(s)	Blank(s)	Blank(s)	Blank(s)	Blank(s)	Blank(s)	Blank(s)	Dead (attributable to this cancer dx)	Alive or dead due to cancer	8	Dead	One primary only	Yes	C15.5-Lower third of esophagus	Blank(s)
1985	83 years	Male	White	8070/3: Squamous cell carcinoma, NOS	Unclassified	151	Unknown	Blank(s)	Blank(s)	Blank(s)	Blank(s)	Blank(s)	Blank(s)	Blank(s)	Blank(s)	Blank(s)	Blank(s)	Dead (attributable to this cancer dx)	Alive or dead due to cancer	7	Dead	2nd of 2 or more primaries	No	C15.1-Thoracic esophagus	Blank(s)
1986	85+ years	Male	White	8070/3: Squamous cell carcinoma, NOS	Unclassified	154	Poorly differentiated; Grade III	Blank(s)	Blank(s)	Blank(s)	Blank(s)	Blank(s)	Blank(s)	Blank(s)	Blank(s)	Blank(s)	Blank(s)	Dead (attributable to this cancer dx)	Alive or dead due to cancer	2	Dead	2nd of 2 or more primaries	No	C15.4-Middle third of esophagus	Blank(s)
1981	71 years	Female	Black	8070/3: Squamous cell carcinoma, NOS	Unclassified	151	Moderately differentiated; Grade II	Blank(s)	Blank(s)	Blank(s)	Blank(s)	Blank(s)	Blank(s)	Blank(s)	Blank(s)	Blank(s)	Blank(s)	Alive or dead of other cause	Dead (attributable to causes other than this cancer dx)	1	Dead	2nd of 2 or more primaries	No	C15.1-Thoracic esophagus	Blank(s)
1979	56 years	Male	Black	8070/3: Squamous cell carcinoma, NOS	Unclassified	154	Poorly differentiated; Grade III	Blank(s)	Blank(s)	Blank(s)	Blank(s)	Blank(s)	Blank(s)	Blank(s)	Blank(s)	Blank(s)	Blank(s)	Dead (attributable to this cancer dx)	Alive or dead due to cancer	20	Dead	One primary only	Yes	C15.4-Middle third of esophagus	Blank(s)
1976	68 years	Male	White	8071/3: Squamous cell carcinoma, keratinizing, NOS	Unclassified	158	Moderately differentiated; Grade II	Blank(s)	Blank(s)	Blank(s)	Blank(s)	Blank(s)	Blank(s)	Blank(s)	Blank(s)	Blank(s)	Blank(s)	Dead (attributable to this cancer dx)	Alive or dead due to cancer	6	Dead	One primary only	Yes	C15.8-Overlapping lesion of esophagus	Blank(s)
1978	63 years	Male	White	8070/3: Squamous cell carcinoma, NOS	Unclassified	154	Poorly differentiated; Grade III	Blank(s)	Blank(s)	Blank(s)	Blank(s)	Blank(s)	Blank(s)	Blank(s)	Blank(s)	Blank(s)	Blank(s)	Dead (attributable to this cancer dx)	Alive or dead due to cancer	2	Dead	One primary only	Yes	C15.4-Middle third of esophagus	Blank(s)
1997	55 years	Female	White	8070/3: Squamous cell carcinoma, NOS	Unclassified	153	Poorly differentiated; Grade III	Blank(s)	Blank(s)	Blank(s)	Blank(s)	Blank(s)	Blank(s)	Blank(s)	Blank(s)	Blank(s)	Blank(s)	Dead (attributable to this cancer dx)	Alive or dead due to cancer	17	Dead	2nd of 2 or more primaries	No	C15.3-Upper third of esophagus	Blank(s)
1977	65 years	Male	White	8070/3: Squamous cell carcinoma, NOS	Unclassified	154	Moderately differentiated; Grade II	Blank(s)	Blank(s)	Blank(s)	Blank(s)	Blank(s)	Blank(s)	Blank(s)	Blank(s)	Blank(s)	Blank(s)	Dead (attributable to this cancer dx)	Alive or dead due to cancer	33	Dead	One primary only	Yes	C15.4-Middle third of esophagus	Blank(s)
1979	67 years	Male	White	8041/3: Small cell carcinoma, NOS	Unclassified	159	Undifferentiated; anaplastic; Grade IV	Blank(s)	Blank(s)	Blank(s)	Blank(s)	Blank(s)	Blank(s)	Blank(s)	Blank(s)	Blank(s)	Blank(s)	Dead (attributable to this cancer dx)	Alive or dead due to cancer	5	Dead	One primary only	Yes	C15.9-Esophagus, NOS	Blank(s)
1979	75 years	Male	White	8070/3: Squamous cell carcinoma, NOS	Unclassified	150	Poorly differentiated; Grade III	Blank(s)	Blank(s)	Blank(s)	Blank(s)	Blank(s)	Blank(s)	Blank(s)	Blank(s)	Blank(s)	Blank(s)	Dead (attributable to this cancer dx)	Alive or dead due to cancer	2	Dead	One primary only	Yes	C15.0-Cervical esophagus	Blank(s)
1975	66 years	Male	White	8070/3: Squamous cell carcinoma, NOS	Unclassified	153	Poorly differentiated; Grade III	Blank(s)	Blank(s)	Blank(s)	Blank(s)	Blank(s)	Blank(s)	Blank(s)	Blank(s)	Blank(s)	Blank(s)	Dead (attributable to this cancer dx)	Alive or dead due to cancer	17	Dead	One primary only	Yes	C15.3-Upper third of esophagus	Blank(s)
2015	79 years	Female	White	8071/3: Squamous cell carcinoma, keratinizing, NOS	Unclassified	159	Moderately differentiated; Grade II	999	T4	NX	MX	Blank(s)	Blank(s)	Blank(s)	Blank(s)	Blank(s)	Blank(s)	Alive or dead of other cause	Dead (attributable to causes other than this cancer dx)	12	Dead	2nd of 2 or more primaries	No	C15.9-Esophagus, NOS	0
1980	80 years	Male	Black	8070/3: Squamous cell carcinoma, NOS	Unclassified	154	Poorly differentiated; Grade III	Blank(s)	Blank(s)	Blank(s)	Blank(s)	Blank(s)	Blank(s)	Blank(s)	Blank(s)	Blank(s)	Blank(s)	Dead (attributable to this cancer dx)	Alive or dead due to cancer	12	Dead	One primary only	Yes	C15.4-Middle third of esophagus	Blank(s)
1977	69 years	Male	Black	8070/3: Squamous cell carcinoma, NOS	Unclassified	155	Moderately differentiated; Grade II	Blank(s)	Blank(s)	Blank(s)	Blank(s)	Blank(s)	Blank(s)	Blank(s)	Blank(s)	Blank(s)	Blank(s)	Dead (attributable to this cancer dx)	Alive or dead due to cancer	3	Dead	One primary only	Yes	C15.5-Lower third of esophagus	Blank(s)
1979	66 years	Male	White	8140/3: Adenocarcinoma, NOS	Unclassified	155	Well differentiated; Grade I	Blank(s)	Blank(s)	Blank(s)	Blank(s)	Blank(s)	Blank(s)	Blank(s)	Blank(s)	Blank(s)	Blank(s)	Dead (attributable to this cancer dx)	Alive or dead due to cancer	11	Dead	One primary only	Yes	C15.5-Lower third of esophagus	Blank(s)
1976	85+ years	Female	White	8070/3: Squamous cell carcinoma, NOS	Unclassified	153	Poorly differentiated; Grade III	Blank(s)	Blank(s)	Blank(s)	Blank(s)	Blank(s)	Blank(s)	Blank(s)	Blank(s)	Blank(s)	Blank(s)	Dead (attributable to this cancer dx)	Alive or dead due to cancer	25	Dead	One primary only	Yes	C15.3-Upper third of esophagus	Blank(s)
1987	80 years	Male	Asian or Pacific Islander	8070/3: Squamous cell carcinoma, NOS	Unclassified	154	Poorly differentiated; Grade III	Blank(s)	Blank(s)	Blank(s)	Blank(s)	Blank(s)	Blank(s)	Blank(s)	Blank(s)	Blank(s)	Blank(s)	Dead (attributable to this cancer dx)	Alive or dead due to cancer	11	Dead	2nd of 2 or more primaries	No	C15.4-Middle third of esophagus	Blank(s)
1975	69 years	Female	White	8070/3: Squamous cell carcinoma, NOS	Unclassified	154	Undifferentiated; anaplastic; Grade IV	Blank(s)	Blank(s)	Blank(s)	Blank(s)	Blank(s)	Blank(s)	Blank(s)	Blank(s)	Blank(s)	Blank(s)	Dead (attributable to this cancer dx)	Alive or dead due to cancer	8	Dead	One primary only	Yes	C15.4-Middle third of esophagus	Blank(s)
1979	69 years	Male	White	8070/3: Squamous cell carcinoma, NOS	Unclassified	155	Poorly differentiated; Grade III	Blank(s)	Blank(s)	Blank(s)	Blank(s)	Blank(s)	Blank(s)	Blank(s)	Blank(s)	Blank(s)	Blank(s)	Dead (attributable to this cancer dx)	Alive or dead due to cancer	0	Dead	One primary only	Yes	C15.5-Lower third of esophagus	Blank(s)
1978	66 years	Male	White	8071/3: Squamous cell carcinoma, keratinizing, NOS	Unclassified	154	Unknown	Blank(s)	Blank(s)	Blank(s)	Blank(s)	Blank(s)	Blank(s)	Blank(s)	Blank(s)	Blank(s)	Blank(s)	Alive or dead of other cause	Dead (attributable to causes other than this cancer dx)	Unknown	Dead	2nd of 2 or more primaries	No	C15.4-Middle third of esophagus	Blank(s)
1975	67 years	Female	White	8070/3: Squamous cell carcinoma, NOS	Unclassified	154	Well differentiated; Grade I	Blank(s)	Blank(s)	Blank(s)	Blank(s)	Blank(s)	Blank(s)	Blank(s)	Blank(s)	Blank(s)	Blank(s)	Dead (attributable to this cancer dx)	Alive or dead due to cancer	0	Dead	One primary only	Yes	C15.4-Middle third of esophagus	Blank(s)
1980	57 years	Female	Black	8070/3: Squamous cell carcinoma, NOS	Unclassified	154	Unknown	Blank(s)	Blank(s)	Blank(s)	Blank(s)	Blank(s)	Blank(s)	Blank(s)	Blank(s)	Blank(s)	Blank(s)	Dead (attributable to this cancer dx)	Alive or dead due to cancer	1	Dead	One primary only	Yes	C15.4-Middle third of esophagus	Blank(s)
1976	57 years	Male	Black	8070/3: Squamous cell carcinoma, NOS	Unclassified	155	Poorly differentiated; Grade III	Blank(s)	Blank(s)	Blank(s)	Blank(s)	Blank(s)	Blank(s)	Blank(s)	Blank(s)	Blank(s)	Blank(s)	Dead (attributable to this cancer dx)	Alive or dead due to cancer	13	Dead	One primary only	Yes	C15.5-Lower third of esophagus	Blank(s)
2011	85+ years	Female	White	8070/3: Squamous cell carcinoma, NOS	Unclassified	150	Unknown	29	T1	N0	M0	Blank(s)	Blank(s)	Blank(s)	Blank(s)	Blank(s)	Blank(s)	Dead (attributable to this cancer dx)	Alive or dead due to cancer	1	Dead	2nd of 2 or more primaries	No	C15.0-Cervical esophagus	0
1978	65 years	Female	White	8070/3: Squamous cell carcinoma, NOS	Unclassified	154	Unknown	Blank(s)	Blank(s)	Blank(s)	Blank(s)	Blank(s)	Blank(s)	Blank(s)	Blank(s)	Blank(s)	Blank(s)	Dead (attributable to this cancer dx)	Alive or dead due to cancer	2	Dead	One primary only	Yes	C15.4-Middle third of esophagus	Blank(s)
1976	58 years	Female	Black	8070/3: Squamous cell carcinoma, NOS	Unclassified	155	Poorly differentiated; Grade III	Blank(s)	Blank(s)	Blank(s)	Blank(s)	Blank(s)	Blank(s)	Blank(s)	Blank(s)	Blank(s)	Blank(s)	Alive or dead of other cause	Dead (attributable to causes other than this cancer dx)	7	Dead	One primary only	Yes	C15.5-Lower third of esophagus	Blank(s)
1983	63 years	Female	White	8070/3: Squamous cell carcinoma, NOS	Unclassified	153	Moderately differentiated; Grade II	Blank(s)	Blank(s)	Blank(s)	Blank(s)	Blank(s)	Blank(s)	Blank(s)	Blank(s)	Blank(s)	Blank(s)	Dead (attributable to this cancer dx)	Alive or dead due to cancer	12	Dead	2nd of 2 or more primaries	Yes	C15.3-Upper third of esophagus	Blank(s)
1980	62 years	Male	White	8070/3: Squamous cell carcinoma, NOS	Unclassified	154	Moderately differentiated; Grade II	Blank(s)	Blank(s)	Blank(s)	Blank(s)	Blank(s)	Blank(s)	Blank(s)	Blank(s)	Blank(s)	Blank(s)	Dead (attributable to this cancer dx)	Alive or dead due to cancer	8	Dead	2nd of 2 or more primaries	No	C15.4-Middle third of esophagus	Blank(s)
1990	65 years	Female	White	8070/3: Squamous cell carcinoma, NOS	Unclassified	154	Poorly differentiated; Grade III	Blank(s)	Blank(s)	Blank(s)	Blank(s)	Blank(s)	Blank(s)	Blank(s)	Blank(s)	Blank(s)	Blank(s)	Dead (attributable to this cancer dx)	Alive or dead due to cancer	3	Dead	2nd of 2 or more primaries	No	C15.4-Middle third of esophagus	Blank(s)
1980	65 years	Male	White	8070/3: Squamous cell carcinoma, NOS	Unclassified	158	Poorly differentiated; Grade III	Blank(s)	Blank(s)	Blank(s)	Blank(s)	Blank(s)	Blank(s)	Blank(s)	Blank(s)	Blank(s)	Blank(s)	Dead (attributable to this cancer dx)	Alive or dead due to cancer	34	Dead	One primary only	Yes	C15.8-Overlapping lesion of esophagus	Blank(s)
1976	69 years	Male	White	8070/3: Squamous cell carcinoma, NOS	Unclassified	153	Unknown	Blank(s)	Blank(s)	Blank(s)	Blank(s)	Blank(s)	Blank(s)	Blank(s)	Blank(s)	Blank(s)	Blank(s)	Dead (attributable to this cancer dx)	Alive or dead due to cancer	9	Dead	One primary only	Yes	C15.3-Upper third of esophagus	Blank(s)
1975	69 years	Male	White	8140/3: Adenocarcinoma, NOS	Unclassified	155	Well differentiated; Grade I	Blank(s)	Blank(s)	Blank(s)	Blank(s)	Blank(s)	Blank(s)	Blank(s)	Blank(s)	Blank(s)	Blank(s)	Dead (attributable to this cancer dx)	Alive or dead due to cancer	2	Dead	One primary only	Yes	C15.5-Lower third of esophagus	Blank(s)
2007	74 years	Male	White	8070/3: Squamous cell carcinoma, NOS	Unclassified	150	Moderately differentiated; Grade II	65	T2	N0	M0	Blank(s)	Blank(s)	Blank(s)	Blank(s)	Blank(s)	Blank(s)	Dead (attributable to this cancer dx)	Alive or dead due to cancer	3	Dead	3rd of 3 or more primaries	No	C15.0-Cervical esophagus	0
1992	68 years	Male	Black	8070/3: Squamous cell carcinoma, NOS	Unclassified	155	Moderately differentiated; Grade II	Blank(s)	Blank(s)	Blank(s)	Blank(s)	Blank(s)	Blank(s)	Blank(s)	Blank(s)	Blank(s)	Blank(s)	Dead (attributable to this cancer dx)	Alive or dead due to cancer	7	Dead	2nd of 2 or more primaries	No	C15.5-Lower third of esophagus	Blank(s)
1976	62 years	Female	White	8070/3: Squamous cell carcinoma, NOS	Unclassified	153	Unknown	Blank(s)	Blank(s)	Blank(s)	Blank(s)	Blank(s)	Blank(s)	Blank(s)	Blank(s)	Blank(s)	Blank(s)	Dead (attributable to this cancer dx)	Alive or dead due to cancer	3	Dead	One primary only	Yes	C15.3-Upper third of esophagus	Blank(s)
1978	56 years	Male	Black	8070/3: Squamous cell carcinoma, NOS	Unclassified	154	Moderately differentiated; Grade II	Blank(s)	Blank(s)	Blank(s)	Blank(s)	Blank(s)	Blank(s)	Blank(s)	Blank(s)	Blank(s)	Blank(s)	Dead (attributable to this cancer dx)	Alive or dead due to cancer	4	Dead	One primary only	Yes	C15.4-Middle third of esophagus	Blank(s)
1979	52 years	Male	White	8140/3: Adenocarcinoma, NOS	Unclassified	155	Moderately differentiated; Grade II	Blank(s)	Blank(s)	Blank(s)	Blank(s)	Blank(s)	Blank(s)	Blank(s)	Blank(s)	Blank(s)	Blank(s)	Dead (attributable to this cancer dx)	Alive or dead due to cancer	3	Dead	One primary only	Yes	C15.5-Lower third of esophagus	Blank(s)
1975	71 years	Male	Asian or Pacific Islander	8070/3: Squamous cell carcinoma, NOS	Unclassified	155	Undifferentiated; anaplastic; Grade IV	Blank(s)	Blank(s)	Blank(s)	Blank(s)	Blank(s)	Blank(s)	Blank(s)	Blank(s)	Blank(s)	Blank(s)	Dead (attributable to this cancer dx)	Alive or dead due to cancer	3	Dead	One primary only	Yes	C15.5-Lower third of esophagus	Blank(s)
2009	78 years	Female	White	8140/3: Adenocarcinoma, NOS	Unclassified	155	Poorly differentiated; Grade III	999	T1	NX	M1b	Blank(s)	Blank(s)	Blank(s)	Blank(s)	Blank(s)	Blank(s)	Alive or dead of other cause	Dead (attributable to causes other than this cancer dx)	0	Dead	5th of 5 or more primaries	No	C15.5-Lower third of esophagus	0
1975	67 years	Female	White	8070/3: Squamous cell carcinoma, NOS	Unclassified	155	Undifferentiated; anaplastic; Grade IV	Blank(s)	Blank(s)	Blank(s)	Blank(s)	Blank(s)	Blank(s)	Blank(s)	Blank(s)	Blank(s)	Blank(s)	Dead (attributable to this cancer dx)	Alive or dead due to cancer	34	Dead	One primary only	Yes	C15.5-Lower third of esophagus	Blank(s)
1980	68 years	Male	White	8010/3: Carcinoma, NOS	Unclassified	159	Poorly differentiated; Grade III	Blank(s)	Blank(s)	Blank(s)	Blank(s)	Blank(s)	Blank(s)	Blank(s)	Blank(s)	Blank(s)	Blank(s)	Dead (attributable to this cancer dx)	Alive or dead due to cancer	8	Dead	One primary only	Yes	C15.9-Esophagus, NOS	Blank(s)
1979	48 years	Male	White	8140/3: Adenocarcinoma, NOS	Unclassified	155	Poorly differentiated; Grade III	Blank(s)	Blank(s)	Blank(s)	Blank(s)	Blank(s)	Blank(s)	Blank(s)	Blank(s)	Blank(s)	Blank(s)	Dead (attributable to this cancer dx)	Alive or dead due to cancer	5	Dead	One primary only	Yes	C15.5-Lower third of esophagus	Blank(s)
1980	66 years	Male	Black	8070/3: Squamous cell carcinoma, NOS	Unclassified	155	Poorly differentiated; Grade III	Blank(s)	Blank(s)	Blank(s)	Blank(s)	Blank(s)	Blank(s)	Blank(s)	Blank(s)	Blank(s)	Blank(s)	Dead (attributable to this cancer dx)	Alive or dead due to cancer	10	Dead	1st of 2 or more primaries	Yes	C15.5-Lower third of esophagus	Blank(s)
1978	59 years	Male	White	8070/3: Squamous cell carcinoma, NOS	Unclassified	151	Poorly differentiated; Grade III	Blank(s)	Blank(s)	Blank(s)	Blank(s)	Blank(s)	Blank(s)	Blank(s)	Blank(s)	Blank(s)	Blank(s)	Dead (attributable to this cancer dx)	Alive or dead due to cancer	3	Dead	2nd of 2 or more primaries	No	C15.1-Thoracic esophagus	Blank(s)
1980	53 years	Male	White	8140/3: Adenocarcinoma, NOS	Unclassified	155	Poorly differentiated; Grade III	Blank(s)	Blank(s)	Blank(s)	Blank(s)	Blank(s)	Blank(s)	Blank(s)	Blank(s)	Blank(s)	Blank(s)	Dead (attributable to this cancer dx)	Alive or dead due to cancer	48	Dead	One primary only	Yes	C15.5-Lower third of esophagus	Blank(s)
1991	65 years	Male	Black	8070/3: Squamous cell carcinoma, NOS	Unclassified	154	Poorly differentiated; Grade III	Blank(s)	Blank(s)	Blank(s)	Blank(s)	Blank(s)	Blank(s)	Blank(s)	Blank(s)	Blank(s)	Blank(s)	Dead (attributable to this cancer dx)	Alive or dead due to cancer	1	Dead	2nd of 2 or more primaries	No	C15.4-Middle third of esophagus	Blank(s)
1978	72 years	Female	Asian or Pacific Islander	8070/3: Squamous cell carcinoma, NOS	Unclassified	150	Well differentiated; Grade I	Blank(s)	Blank(s)	Blank(s)	Blank(s)	Blank(s)	Blank(s)	Blank(s)	Blank(s)	Blank(s)	Blank(s)	Dead (missing/unknown COD)	Dead (missing/unknown COD)	50	Dead	One primary only	Yes	C15.0-Cervical esophagus	Blank(s)
1979	63 years	Male	White	8071/3: Squamous cell carcinoma, keratinizing, NOS	Unclassified	155	Well differentiated; Grade I	Blank(s)	Blank(s)	Blank(s)	Blank(s)	Blank(s)	Blank(s)	Blank(s)	Blank(s)	Blank(s)	Blank(s)	Dead (attributable to this cancer dx)	Alive or dead due to cancer	55	Dead	One primary only	Yes	C15.5-Lower third of esophagus	Blank(s)
1976	57 years	Male	White	8070/3: Squamous cell carcinoma, NOS	Unclassified	158	Unknown	Blank(s)	Blank(s)	Blank(s)	Blank(s)	Blank(s)	Blank(s)	Blank(s)	Blank(s)	Blank(s)	Blank(s)	Dead (attributable to this cancer dx)	Alive or dead due to cancer	2	Dead	One primary only	Yes	C15.8-Overlapping lesion of esophagus	Blank(s)
1979	71 years	Female	White	8070/3: Squamous cell carcinoma, NOS	Unclassified	150	Unknown	Blank(s)	Blank(s)	Blank(s)	Blank(s)	Blank(s)	Blank(s)	Blank(s)	Blank(s)	Blank(s)	Blank(s)	Dead (attributable to this cancer dx)	Alive or dead due to cancer	22	Dead	1st of 2 or more primaries	Yes	C15.0-Cervical esophagus	Blank(s)
1977	59 years	Female	White	8070/3: Squamous cell carcinoma, NOS	Unclassified	154	Unknown	Blank(s)	Blank(s)	Blank(s)	Blank(s)	Blank(s)	Blank(s)	Blank(s)	Blank(s)	Blank(s)	Blank(s)	Dead (attributable to this cancer dx)	Alive or dead due to cancer	10	Dead	3rd of 3 or more primaries	No	C15.4-Middle third of esophagus	Blank(s)
1979	83 years	Female	White	8070/3: Squamous cell carcinoma, NOS	Unclassified	155	Poorly differentiated; Grade III	Blank(s)	Blank(s)	Blank(s)	Blank(s)	Blank(s)	Blank(s)	Blank(s)	Blank(s)	Blank(s)	Blank(s)	Dead (attributable to this cancer dx)	Alive or dead due to cancer	7	Dead	One primary only	Yes	C15.5-Lower third of esophagus	Blank(s)
1984	65 years	Female	White	8004/3: Malignant tumor, spindle cell type	Unclassified	153	Unknown	Blank(s)	Blank(s)	Blank(s)	Blank(s)	Blank(s)	Blank(s)	Blank(s)	Blank(s)	Blank(s)	Blank(s)	Alive or dead of other cause	Dead (attributable to causes other than this cancer dx)	196	Dead	2nd of 2 or more primaries	No	C15.3-Upper third of esophagus	Blank(s)
1981	79 years	Male	White	8071/3: Squamous cell carcinoma, keratinizing, NOS	Unclassified	155	Unknown	Blank(s)	Blank(s)	Blank(s)	Blank(s)	Blank(s)	Blank(s)	Blank(s)	Blank(s)	Blank(s)	Blank(s)	Dead (attributable to this cancer dx)	Alive or dead due to cancer	5	Dead	2nd of 2 or more primaries	No	C15.5-Lower third of esophagus	Blank(s)
1979	45 years	Male	Black	8070/3: Squamous cell carcinoma, NOS	Unclassified	154	Moderately differentiated; Grade II	Blank(s)	Blank(s)	Blank(s)	Blank(s)	Blank(s)	Blank(s)	Blank(s)	Blank(s)	Blank(s)	Blank(s)	Alive or dead of other cause	Dead (attributable to causes other than this cancer dx)	6	Dead	One primary only	Yes	C15.4-Middle third of esophagus	Blank(s)
1980	53 years	Female	Black	8070/3: Squamous cell carcinoma, NOS	Unclassified	154	Unknown	Blank(s)	Blank(s)	Blank(s)	Blank(s)	Blank(s)	Blank(s)	Blank(s)	Blank(s)	Blank(s)	Blank(s)	Dead (attributable to this cancer dx)	Alive or dead due to cancer	9	Dead	1st of 2 or more primaries	Yes	C15.4-Middle third of esophagus	Blank(s)
1975	65 years	Male	White	8070/3: Squamous cell carcinoma, NOS	Unclassified	154	Undifferentiated; anaplastic; Grade IV	Blank(s)	Blank(s)	Blank(s)	Blank(s)	Blank(s)	Blank(s)	Blank(s)	Blank(s)	Blank(s)	Blank(s)	Dead (attributable to this cancer dx)	Alive or dead due to cancer	2	Dead	One primary only	Yes	C15.4-Middle third of esophagus	Blank(s)
1988	71 years	Male	White	8140/3: Adenocarcinoma, NOS	Unclassified	155	Moderately differentiated; Grade II	Blank(s)	Blank(s)	Blank(s)	Blank(s)	Blank(s)	Blank(s)	Blank(s)	Blank(s)	Blank(s)	Blank(s)	Alive or dead of other cause	Dead (attributable to causes other than this cancer dx)	5	Dead	2nd of 2 or more primaries	No	C15.5-Lower third of esophagus	Blank(s)
1980	70 years	Female	White	8070/3: Squamous cell carcinoma, NOS	Unclassified	154	Poorly differentiated; Grade III	Blank(s)	Blank(s)	Blank(s)	Blank(s)	Blank(s)	Blank(s)	Blank(s)	Blank(s)	Blank(s)	Blank(s)	Dead (attributable to this cancer dx)	Alive or dead due to cancer	1	Dead	One primary only	Yes	C15.4-Middle third of esophagus	Blank(s)
1975	82 years	Male	White	8070/3: Squamous cell carcinoma, NOS	Unclassified	155	Undifferentiated; anaplastic; Grade IV	Blank(s)	Blank(s)	Blank(s)	Blank(s)	Blank(s)	Blank(s)	Blank(s)	Blank(s)	Blank(s)	Blank(s)	Dead (attributable to this cancer dx)	Alive or dead due to cancer	3	Dead	One primary only	Yes	C15.5-Lower third of esophagus	Blank(s)
1975	81 years	Male	White	8010/3: Carcinoma, NOS	Unclassified	153	Poorly differentiated; Grade III	Blank(s)	Blank(s)	Blank(s)	Blank(s)	Blank(s)	Blank(s)	Blank(s)	Blank(s)	Blank(s)	Blank(s)	Alive or dead of other cause	Dead (attributable to causes other than this cancer dx)	33	Dead	2nd of 2 or more primaries	No	C15.3-Upper third of esophagus	Blank(s)
1977	62 years	Male	White	8071/3: Squamous cell carcinoma, keratinizing, NOS	Unclassified	150	Well differentiated; Grade I	Blank(s)	Blank(s)	Blank(s)	Blank(s)	Blank(s)	Blank(s)	Blank(s)	Blank(s)	Blank(s)	Blank(s)	Alive or dead of other cause	Dead (attributable to causes other than this cancer dx)	1	Dead	One primary only	Yes	C15.0-Cervical esophagus	Blank(s)
1976	81 years	Female	White	8070/3: Squamous cell carcinoma, NOS	Unclassified	153	Poorly differentiated; Grade III	Blank(s)	Blank(s)	Blank(s)	Blank(s)	Blank(s)	Blank(s)	Blank(s)	Blank(s)	Blank(s)	Blank(s)	Alive or dead of other cause	Dead (attributable to causes other than this cancer dx)	16	Dead	One primary only	Yes	C15.3-Upper third of esophagus	Blank(s)
1980	61 years	Male	White	8070/3: Squamous cell carcinoma, NOS	Unclassified	155	Moderately differentiated; Grade II	Blank(s)	Blank(s)	Blank(s)	Blank(s)	Blank(s)	Blank(s)	Blank(s)	Blank(s)	Blank(s)	Blank(s)	Dead (attributable to this cancer dx)	Alive or dead due to cancer	11	Dead	One primary only	Yes	C15.5-Lower third of esophagus	Blank(s)
1975	53 years	Male	Black	8070/3: Squamous cell carcinoma, NOS	Unclassified	154	Undifferentiated; anaplastic; Grade IV	Blank(s)	Blank(s)	Blank(s)	Blank(s)	Blank(s)	Blank(s)	Blank(s)	Blank(s)	Blank(s)	Blank(s)	Dead (attributable to this cancer dx)	Alive or dead due to cancer	4	Dead	One primary only	Yes	C15.4-Middle third of esophagus	Blank(s)
1980	70 years	Female	White	8070/3: Squamous cell carcinoma, NOS	Unclassified	150	Moderately differentiated; Grade II	Blank(s)	Blank(s)	Blank(s)	Blank(s)	Blank(s)	Blank(s)	Blank(s)	Blank(s)	Blank(s)	Blank(s)	Dead (attributable to this cancer dx)	Alive or dead due to cancer	9	Dead	One primary only	Yes	C15.0-Cervical esophagus	Blank(s)
1994	81 years	Male	White	8140/3: Adenocarcinoma, NOS	Unclassified	159	Unknown	Blank(s)	Blank(s)	Blank(s)	Blank(s)	Blank(s)	Blank(s)	Blank(s)	Blank(s)	Blank(s)	Blank(s)	Dead (attributable to this cancer dx)	Alive or dead due to cancer	4	Dead	2nd of 2 or more primaries	Yes	C15.9-Esophagus, NOS	Blank(s)
1977	54 years	Female	White	8070/3: Squamous cell carcinoma, NOS	Unclassified	154	Moderately differentiated; Grade II	Blank(s)	Blank(s)	Blank(s)	Blank(s)	Blank(s)	Blank(s)	Blank(s)	Blank(s)	Blank(s)	Blank(s)	Dead (attributable to this cancer dx)	Alive or dead due to cancer	4	Dead	One primary only	Yes	C15.4-Middle third of esophagus	Blank(s)
1994	66 years	Male	White	8070/3: Squamous cell carcinoma, NOS	Unclassified	154	Poorly differentiated; Grade III	Blank(s)	Blank(s)	Blank(s)	Blank(s)	Blank(s)	Blank(s)	Blank(s)	Blank(s)	Blank(s)	Blank(s)	Dead (attributable to this cancer dx)	Alive or dead due to cancer	24	Dead	3rd of 3 or more primaries	No	C15.4-Middle third of esophagus	Blank(s)
1978	59 years	Female	White	8070/3: Squamous cell carcinoma, NOS	Unclassified	154	Poorly differentiated; Grade III	Blank(s)	Blank(s)	Blank(s)	Blank(s)	Blank(s)	Blank(s)	Blank(s)	Blank(s)	Blank(s)	Blank(s)	Dead (attributable to this cancer dx)	Alive or dead due to cancer	9	Dead	One primary only	Yes	C15.4-Middle third of esophagus	Blank(s)
1979	66 years	Male	White	8140/3: Adenocarcinoma, NOS	Unclassified	154	Moderately differentiated; Grade II	Blank(s)	Blank(s)	Blank(s)	Blank(s)	Blank(s)	Blank(s)	Blank(s)	Blank(s)	Blank(s)	Blank(s)	Dead (attributable to this cancer dx)	Alive or dead due to cancer	1	Dead	One primary only	Yes	C15.4-Middle third of esophagus	Blank(s)
1979	84 years	Female	Black	8070/3: Squamous cell carcinoma, NOS	Unclassified	154	Unknown	Blank(s)	Blank(s)	Blank(s)	Blank(s)	Blank(s)	Blank(s)	Blank(s)	Blank(s)	Blank(s)	Blank(s)	Dead (attributable to this cancer dx)	Alive or dead due to cancer	2	Dead	One primary only	Yes	C15.4-Middle third of esophagus	Blank(s)
1976	78 years	Male	White	8481/3: Mucin-producing adenocarcinoma	Unclassified	155	Poorly differentiated; Grade III	Blank(s)	Blank(s)	Blank(s)	Blank(s)	Blank(s)	Blank(s)	Blank(s)	Blank(s)	Blank(s)	Blank(s)	Alive or dead of other cause	Dead (attributable to causes other than this cancer dx)	4	Dead	One primary only	Yes	C15.5-Lower third of esophagus	Blank(s)
1977	80 years	Male	Black	8070/3: Squamous cell carcinoma, NOS	Unclassified	153	Unknown	Blank(s)	Blank(s)	Blank(s)	Blank(s)	Blank(s)	Blank(s)	Blank(s)	Blank(s)	Blank(s)	Blank(s)	Dead (attributable to this cancer dx)	Alive or dead due to cancer	1	Dead	2nd of 2 or more primaries	No	C15.3-Upper third of esophagus	Blank(s)
1977	63 years	Male	Black	8070/3: Squamous cell carcinoma, NOS	Unclassified	150	Moderately differentiated; Grade II	Blank(s)	Blank(s)	Blank(s)	Blank(s)	Blank(s)	Blank(s)	Blank(s)	Blank(s)	Blank(s)	Blank(s)	Dead (attributable to this cancer dx)	Alive or dead due to cancer	7	Dead	One primary only	Yes	C15.0-Cervical esophagus	Blank(s)
1999	57 years	Female	White	8070/3: Squamous cell carcinoma, NOS	Unclassified	153	Poorly differentiated; Grade III	Blank(s)	Blank(s)	Blank(s)	Blank(s)	Blank(s)	Blank(s)	Blank(s)	Blank(s)	Blank(s)	Blank(s)	Alive or dead of other cause	Dead (attributable to causes other than this cancer dx)	131	Dead	2nd of 2 or more primaries	No	C15.3-Upper third of esophagus	0
1977	64 years	Male	White	8070/3: Squamous cell carcinoma, NOS	Unclassified	153	Poorly differentiated; Grade III	Blank(s)	Blank(s)	Blank(s)	Blank(s)	Blank(s)	Blank(s)	Blank(s)	Blank(s)	Blank(s)	Blank(s)	Dead (attributable to this cancer dx)	Alive or dead due to cancer	10	Dead	1st of 2 or more primaries	Yes	C15.3-Upper third of esophagus	Blank(s)
1981	79 years	Female	White	8010/3: Carcinoma, NOS	Unclassified	155	Poorly differentiated; Grade III	Blank(s)	Blank(s)	Blank(s)	Blank(s)	Blank(s)	Blank(s)	Blank(s)	Blank(s)	Blank(s)	Blank(s)	Dead (attributable to this cancer dx)	Alive or dead due to cancer	0	Dead	2nd of 2 or more primaries	No	C15.5-Lower third of esophagus	Blank(s)
1979	63 years	Male	White	8140/3: Adenocarcinoma, NOS	Unclassified	155	Poorly differentiated; Grade III	Blank(s)	Blank(s)	Blank(s)	Blank(s)	Blank(s)	Blank(s)	Blank(s)	Blank(s)	Blank(s)	Blank(s)	Dead (attributable to this cancer dx)	Alive or dead due to cancer	0	Dead	One primary only	Yes	C15.5-Lower third of esophagus	Blank(s)
1978	58 years	Female	Black	8070/3: Squamous cell carcinoma, NOS	Unclassified	154	Well differentiated; Grade I	Blank(s)	Blank(s)	Blank(s)	Blank(s)	Blank(s)	Blank(s)	Blank(s)	Blank(s)	Blank(s)	Blank(s)	Alive or dead of other cause	Dead (attributable to causes other than this cancer dx)	0	Dead	One primary only	Yes	C15.4-Middle third of esophagus	Blank(s)
1977	67 years	Female	Black	8070/3: Squamous cell carcinoma, NOS	Unclassified	154	Moderately differentiated; Grade II	Blank(s)	Blank(s)	Blank(s)	Blank(s)	Blank(s)	Blank(s)	Blank(s)	Blank(s)	Blank(s)	Blank(s)	Dead (attributable to this cancer dx)	Alive or dead due to cancer	11	Dead	One primary only	Yes	C15.4-Middle third of esophagus	Blank(s)
1976	78 years	Male	White	8070/3: Squamous cell carcinoma, NOS	Unclassified	154	Poorly differentiated; Grade III	Blank(s)	Blank(s)	Blank(s)	Blank(s)	Blank(s)	Blank(s)	Blank(s)	Blank(s)	Blank(s)	Blank(s)	Alive or dead of other cause	Dead (attributable to causes other than this cancer dx)	47	Dead	One primary only	Yes	C15.4-Middle third of esophagus	Blank(s)
1978	68 years	Male	White	8070/3: Squamous cell carcinoma, NOS	Unclassified	153	Poorly differentiated; Grade III	Blank(s)	Blank(s)	Blank(s)	Blank(s)	Blank(s)	Blank(s)	Blank(s)	Blank(s)	Blank(s)	Blank(s)	Alive or dead of other cause	Dead (attributable to causes other than this cancer dx)	22	Dead	1st of 2 or more primaries	Yes	C15.3-Upper third of esophagus	Blank(s)
2005	83 years	Female	White	8010/3: Carcinoma, NOS	Unclassified	154	Unknown	999	TX	NX	MX	Blank(s)	Blank(s)	Blank(s)	Blank(s)	Blank(s)	Blank(s)	Dead (attributable to this cancer dx)	Alive or dead due to cancer	13	Dead	3rd of 3 or more primaries	No	C15.4-Middle third of esophagus	0
1978	57 years	Male	White	8070/3: Squamous cell carcinoma, NOS	Unclassified	150	Well differentiated; Grade I	Blank(s)	Blank(s)	Blank(s)	Blank(s)	Blank(s)	Blank(s)	Blank(s)	Blank(s)	Blank(s)	Blank(s)	Alive or dead of other cause	Dead (attributable to causes other than this cancer dx)	6	Dead	2nd of 2 or more primaries	No	C15.0-Cervical esophagus	Blank(s)
1984	43 years	Male	White	8140/3: Adenocarcinoma, NOS	Unclassified	155	Poorly differentiated; Grade III	Blank(s)	Blank(s)	Blank(s)	Blank(s)	Blank(s)	Blank(s)	Blank(s)	Blank(s)	Blank(s)	Blank(s)	Alive or dead of other cause	Dead (attributable to causes other than this cancer dx)	6	Dead	2nd of 2 or more primaries	No	C15.5-Lower third of esophagus	Blank(s)
1980	53 years	Female	White	8070/3: Squamous cell carcinoma, NOS	Unclassified	154	Unknown	Blank(s)	Blank(s)	Blank(s)	Blank(s)	Blank(s)	Blank(s)	Blank(s)	Blank(s)	Blank(s)	Blank(s)	Dead (attributable to this cancer dx)	Alive or dead due to cancer	5	Dead	One primary only	Yes	C15.4-Middle third of esophagus	Blank(s)
1979	53 years	Female	White	8070/3: Squamous cell carcinoma, NOS	Unclassified	153	Moderately differentiated; Grade II	Blank(s)	Blank(s)	Blank(s)	Blank(s)	Blank(s)	Blank(s)	Blank(s)	Blank(s)	Blank(s)	Blank(s)	Dead (attributable to this cancer dx)	Alive or dead due to cancer	0	Dead	One primary only	Yes	C15.3-Upper third of esophagus	Blank(s)
1979	85+ years	Male	White	8070/3: Squamous cell carcinoma, NOS	Unclassified	155	Moderately differentiated; Grade II	Blank(s)	Blank(s)	Blank(s)	Blank(s)	Blank(s)	Blank(s)	Blank(s)	Blank(s)	Blank(s)	Blank(s)	Alive or dead of other cause	Dead (attributable to causes other than this cancer dx)	3	Dead	2nd of 2 or more primaries	No	C15.5-Lower third of esophagus	Blank(s)
1975	85+ years	Male	Asian or Pacific Islander	8070/3: Squamous cell carcinoma, NOS	Unclassified	155	Unknown	Blank(s)	Blank(s)	Blank(s)	Blank(s)	Blank(s)	Blank(s)	Blank(s)	Blank(s)	Blank(s)	Blank(s)	Dead (attributable to this cancer dx)	Alive or dead due to cancer	1	Dead	One primary only	Yes	C15.5-Lower third of esophagus	Blank(s)
1978	64 years	Male	White	8070/3: Squamous cell carcinoma, NOS	Unclassified	154	Well differentiated; Grade I	Blank(s)	Blank(s)	Blank(s)	Blank(s)	Blank(s)	Blank(s)	Blank(s)	Blank(s)	Blank(s)	Blank(s)	Dead (attributable to this cancer dx)	Alive or dead due to cancer	7	Dead	One primary only	Yes	C15.4-Middle third of esophagus	Blank(s)
1980	60 years	Female	White	8070/3: Squamous cell carcinoma, NOS	Unclassified	154	Moderately differentiated; Grade II	Blank(s)	Blank(s)	Blank(s)	Blank(s)	Blank(s)	Blank(s)	Blank(s)	Blank(s)	Blank(s)	Blank(s)	Dead (attributable to this cancer dx)	Alive or dead due to cancer	8	Dead	One primary only	Yes	C15.4-Middle third of esophagus	Blank(s)
1976	76 years	Female	White	8070/3: Squamous cell carcinoma, NOS	Unclassified	150	Poorly differentiated; Grade III	Blank(s)	Blank(s)	Blank(s)	Blank(s)	Blank(s)	Blank(s)	Blank(s)	Blank(s)	Blank(s)	Blank(s)	Dead (attributable to this cancer dx)	Alive or dead due to cancer	11	Dead	One primary only	Yes	C15.0-Cervical esophagus	Blank(s)
1978	77 years	Male	Black	8070/3: Squamous cell carcinoma, NOS	Unclassified	154	Poorly differentiated; Grade III	Blank(s)	Blank(s)	Blank(s)	Blank(s)	Blank(s)	Blank(s)	Blank(s)	Blank(s)	Blank(s)	Blank(s)	Dead (attributable to this cancer dx)	Alive or dead due to cancer	7	Dead	One primary only	Yes	C15.4-Middle third of esophagus	Blank(s)
1981	72 years	Male	White	8070/3: Squamous cell carcinoma, NOS	Unclassified	154	Poorly differentiated; Grade III	Blank(s)	Blank(s)	Blank(s)	Blank(s)	Blank(s)	Blank(s)	Blank(s)	Blank(s)	Blank(s)	Blank(s)	Dead (attributable to this cancer dx)	Alive or dead due to cancer	5	Dead	One primary only	Yes	C15.4-Middle third of esophagus	Blank(s)
1975	52 years	Male	Asian or Pacific Islander	8070/3: Squamous cell carcinoma, NOS	Unclassified	155	Unknown	Blank(s)	Blank(s)	Blank(s)	Blank(s)	Blank(s)	Blank(s)	Blank(s)	Blank(s)	Blank(s)	Blank(s)	Dead (attributable to this cancer dx)	Alive or dead due to cancer	9	Dead	One primary only	Yes	C15.5-Lower third of esophagus	Blank(s)
1977	85+ years	Male	White	8140/3: Adenocarcinoma, NOS	Unclassified	155	Moderately differentiated; Grade II	Blank(s)	Blank(s)	Blank(s)	Blank(s)	Blank(s)	Blank(s)	Blank(s)	Blank(s)	Blank(s)	Blank(s)	Dead (attributable to this cancer dx)	Alive or dead due to cancer	5	Dead	One primary only	Yes	C15.5-Lower third of esophagus	Blank(s)
1980	72 years	Male	White	8070/3: Squamous cell carcinoma, NOS	Unclassified	154	Moderately differentiated; Grade II	Blank(s)	Blank(s)	Blank(s)	Blank(s)	Blank(s)	Blank(s)	Blank(s)	Blank(s)	Blank(s)	Blank(s)	Alive or dead of other cause	Dead (attributable to causes other than this cancer dx)	4	Dead	One primary only	Yes	C15.4-Middle third of esophagus	Blank(s)
1980	75 years	Male	White	8010/3: Carcinoma, NOS	Unclassified	155	Poorly differentiated; Grade III	Blank(s)	Blank(s)	Blank(s)	Blank(s)	Blank(s)	Blank(s)	Blank(s)	Blank(s)	Blank(s)	Blank(s)	Dead (attributable to this cancer dx)	Alive or dead due to cancer	3	Dead	One primary only	Yes	C15.5-Lower third of esophagus	Blank(s)
1976	64 years	Female	White	8070/3: Squamous cell carcinoma, NOS	Unclassified	155	Poorly differentiated; Grade III	Blank(s)	Blank(s)	Blank(s)	Blank(s)	Blank(s)	Blank(s)	Blank(s)	Blank(s)	Blank(s)	Blank(s)	Alive or dead of other cause	Dead (attributable to causes other than this cancer dx)	45	Dead	2nd of 2 or more primaries	No	C15.5-Lower third of esophagus	Blank(s)
1976	54 years	Male	White	8070/3: Squamous cell carcinoma, NOS	Unclassified	155	Poorly differentiated; Grade III	Blank(s)	Blank(s)	Blank(s)	Blank(s)	Blank(s)	Blank(s)	Blank(s)	Blank(s)	Blank(s)	Blank(s)	Dead (attributable to this cancer dx)	Alive or dead due to cancer	8	Dead	1st of 2 or more primaries	Yes	C15.5-Lower third of esophagus	Blank(s)
1982	47 years	Female	White	8070/3: Squamous cell carcinoma, NOS	Unclassified	154	Unknown	Blank(s)	Blank(s)	Blank(s)	Blank(s)	Blank(s)	Blank(s)	Blank(s)	Blank(s)	Blank(s)	Blank(s)	Dead (attributable to this cancer dx)	Alive or dead due to cancer	9	Dead	2nd of 2 or more primaries	No	C15.4-Middle third of esophagus	Blank(s)
1977	71 years	Male	White	8070/3: Squamous cell carcinoma, NOS	Unclassified	154	Unknown	Blank(s)	Blank(s)	Blank(s)	Blank(s)	Blank(s)	Blank(s)	Blank(s)	Blank(s)	Blank(s)	Blank(s)	Dead (attributable to this cancer dx)	Alive or dead due to cancer	0	Dead	One primary only	Yes	C15.4-Middle third of esophagus	Blank(s)
1978	71 years	Male	White	8260/3: Papillary adenocarcinoma, NOS	Unclassified	155	Well differentiated; Grade I	Blank(s)	Blank(s)	Blank(s)	Blank(s)	Blank(s)	Blank(s)	Blank(s)	Blank(s)	Blank(s)	Blank(s)	Dead (attributable to this cancer dx)	Alive or dead due to cancer	5	Dead	One primary only	Yes	C15.5-Lower third of esophagus	Blank(s)
1994	77 years	Female	White	8070/3: Squamous cell carcinoma, NOS	Unclassified	154	Moderately differentiated; Grade II	Blank(s)	Blank(s)	Blank(s)	Blank(s)	Blank(s)	Blank(s)	Blank(s)	Blank(s)	Blank(s)	Blank(s)	Alive or dead of other cause	Dead (attributable to causes other than this cancer dx)	2	Dead	2nd of 2 or more primaries	No	C15.4-Middle third of esophagus	Blank(s)
1980	75 years	Male	White	8070/3: Squamous cell carcinoma, NOS	Unclassified	153	Poorly differentiated; Grade III	Blank(s)	Blank(s)	Blank(s)	Blank(s)	Blank(s)	Blank(s)	Blank(s)	Blank(s)	Blank(s)	Blank(s)	Dead (attributable to this cancer dx)	Alive or dead due to cancer	3	Dead	One primary only	Yes	C15.3-Upper third of esophagus	Blank(s)
1978	73 years	Male	White	8010/3: Carcinoma, NOS	Unclassified	159	Unknown	Blank(s)	Blank(s)	Blank(s)	Blank(s)	Blank(s)	Blank(s)	Blank(s)	Blank(s)	Blank(s)	Blank(s)	Alive or dead of other cause	Dead (attributable to causes other than this cancer dx)	4	Dead	1st of 2 or more primaries	Yes	C15.9-Esophagus, NOS	Blank(s)
1977	50 years	Male	Asian or Pacific Islander	8070/3: Squamous cell carcinoma, NOS	Unclassified	155	Moderately differentiated; Grade II	Blank(s)	Blank(s)	Blank(s)	Blank(s)	Blank(s)	Blank(s)	Blank(s)	Blank(s)	Blank(s)	Blank(s)	Dead (attributable to this cancer dx)	Alive or dead due to cancer	2	Dead	One primary only	Yes	C15.5-Lower third of esophagus	Blank(s)
1980	50 years	Male	White	8070/3: Squamous cell carcinoma, NOS	Unclassified	154	Poorly differentiated; Grade III	Blank(s)	Blank(s)	Blank(s)	Blank(s)	Blank(s)	Blank(s)	Blank(s)	Blank(s)	Blank(s)	Blank(s)	Dead (attributable to this cancer dx)	Alive or dead due to cancer	1	Dead	One primary only	Yes	C15.4-Middle third of esophagus	Blank(s)
1976	75 years	Male	White	8010/3: Carcinoma, NOS	Unclassified	154	Unknown	Blank(s)	Blank(s)	Blank(s)	Blank(s)	Blank(s)	Blank(s)	Blank(s)	Blank(s)	Blank(s)	Blank(s)	Dead (attributable to this cancer dx)	Alive or dead due to cancer	0	Dead	One primary only	Yes	C15.4-Middle third of esophagus	Blank(s)
1977	53 years	Male	White	8070/3: Squamous cell carcinoma, NOS	Unclassified	155	Poorly differentiated; Grade III	Blank(s)	Blank(s)	Blank(s)	Blank(s)	Blank(s)	Blank(s)	Blank(s)	Blank(s)	Blank(s)	Blank(s)	Alive or dead of other cause	Dead (attributable to causes other than this cancer dx)	272	Dead	One primary only	Yes	C15.5-Lower third of esophagus	Blank(s)
1979	69 years	Male	White	8071/3: Squamous cell carcinoma, keratinizing, NOS	Unclassified	154	Moderately differentiated; Grade II	Blank(s)	Blank(s)	Blank(s)	Blank(s)	Blank(s)	Blank(s)	Blank(s)	Blank(s)	Blank(s)	Blank(s)	Dead (attributable to this cancer dx)	Alive or dead due to cancer	8	Dead	One primary only	Yes	C15.4-Middle third of esophagus	Blank(s)
1980	63 years	Male	White	8071/3: Squamous cell carcinoma, keratinizing, NOS	Unclassified	155	Poorly differentiated; Grade III	Blank(s)	Blank(s)	Blank(s)	Blank(s)	Blank(s)	Blank(s)	Blank(s)	Blank(s)	Blank(s)	Blank(s)	Dead (attributable to this cancer dx)	Alive or dead due to cancer	32	Dead	One primary only	Yes	C15.5-Lower third of esophagus	Blank(s)
1987	72 years	Male	White	8070/3: Squamous cell carcinoma, NOS	Unclassified	150	Well differentiated; Grade I	Blank(s)	Blank(s)	Blank(s)	Blank(s)	Blank(s)	Blank(s)	Blank(s)	Blank(s)	Blank(s)	Blank(s)	Dead (attributable to this cancer dx)	Alive or dead due to cancer	4	Dead	2nd of 2 or more primaries	No	C15.0-Cervical esophagus	Blank(s)
1988	69 years	Male	Black	8070/3: Squamous cell carcinoma, NOS	Unclassified	154	Moderately differentiated; Grade II	Blank(s)	Blank(s)	Blank(s)	Blank(s)	Blank(s)	Blank(s)	Blank(s)	Blank(s)	Blank(s)	Blank(s)	Dead (attributable to this cancer dx)	Alive or dead due to cancer	2	Dead	2nd of 2 or more primaries	No	C15.4-Middle third of esophagus	Blank(s)
1977	76 years	Female	White	8560/3: Adenosquamous carcinoma	Unclassified	154	Poorly differentiated; Grade III	Blank(s)	Blank(s)	Blank(s)	Blank(s)	Blank(s)	Blank(s)	Blank(s)	Blank(s)	Blank(s)	Blank(s)	Dead (attributable to this cancer dx)	Alive or dead due to cancer	6	Dead	One primary only	Yes	C15.4-Middle third of esophagus	Blank(s)
1977	49 years	Male	Black	8070/3: Squamous cell carcinoma, NOS	Unclassified	154	Poorly differentiated; Grade III	Blank(s)	Blank(s)	Blank(s)	Blank(s)	Blank(s)	Blank(s)	Blank(s)	Blank(s)	Blank(s)	Blank(s)	Dead (attributable to this cancer dx)	Alive or dead due to cancer	5	Dead	One primary only	Yes	C15.4-Middle third of esophagus	Blank(s)
1979	62 years	Male	White	8070/3: Squamous cell carcinoma, NOS	Unclassified	155	Unknown	Blank(s)	Blank(s)	Blank(s)	Blank(s)	Blank(s)	Blank(s)	Blank(s)	Blank(s)	Blank(s)	Blank(s)	Dead (attributable to this cancer dx)	Alive or dead due to cancer	13	Dead	One primary only	Yes	C15.5-Lower third of esophagus	Blank(s)
1977	59 years	Male	Asian or Pacific Islander	8070/3: Squamous cell carcinoma, NOS	Unclassified	154	Unknown	Blank(s)	Blank(s)	Blank(s)	Blank(s)	Blank(s)	Blank(s)	Blank(s)	Blank(s)	Blank(s)	Blank(s)	Dead (attributable to this cancer dx)	Alive or dead due to cancer	9	Dead	One primary only	Yes	C15.4-Middle third of esophagus	Blank(s)
1979	69 years	Male	White	8070/3: Squamous cell carcinoma, NOS	Unclassified	154	Poorly differentiated; Grade III	Blank(s)	Blank(s)	Blank(s)	Blank(s)	Blank(s)	Blank(s)	Blank(s)	Blank(s)	Blank(s)	Blank(s)	Dead (attributable to this cancer dx)	Alive or dead due to cancer	2	Dead	One primary only	Yes	C15.4-Middle third of esophagus	Blank(s)
1979	79 years	Male	White	8070/3: Squamous cell carcinoma, NOS	Unclassified	154	Poorly differentiated; Grade III	Blank(s)	Blank(s)	Blank(s)	Blank(s)	Blank(s)	Blank(s)	Blank(s)	Blank(s)	Blank(s)	Blank(s)	Dead (attributable to this cancer dx)	Alive or dead due to cancer	2	Dead	One primary only	Yes	C15.4-Middle third of esophagus	Blank(s)
1975	65 years	Female	White	8070/3: Squamous cell carcinoma, NOS	Unclassified	155	Well differentiated; Grade I	Blank(s)	Blank(s)	Blank(s)	Blank(s)	Blank(s)	Blank(s)	Blank(s)	Blank(s)	Blank(s)	Blank(s)	Dead (attributable to this cancer dx)	Alive or dead due to cancer	1	Dead	One primary only	Yes	C15.5-Lower third of esophagus	Blank(s)
1980	57 years	Male	White	8070/3: Squamous cell carcinoma, NOS	Unclassified	154	Moderately differentiated; Grade II	Blank(s)	Blank(s)	Blank(s)	Blank(s)	Blank(s)	Blank(s)	Blank(s)	Blank(s)	Blank(s)	Blank(s)	Dead (attributable to this cancer dx)	Alive or dead due to cancer	5	Dead	One primary only	Yes	C15.4-Middle third of esophagus	Blank(s)
1977	44 years	Female	White	8070/3: Squamous cell carcinoma, NOS	Unclassified	155	Unknown	Blank(s)	Blank(s)	Blank(s)	Blank(s)	Blank(s)	Blank(s)	Blank(s)	Blank(s)	Blank(s)	Blank(s)	Dead (attributable to this cancer dx)	Alive or dead due to cancer	9	Dead	One primary only	Yes	C15.5-Lower third of esophagus	Blank(s)
1976	72 years	Male	Black	8070/3: Squamous cell carcinoma, NOS	Unclassified	154	Unknown	Blank(s)	Blank(s)	Blank(s)	Blank(s)	Blank(s)	Blank(s)	Blank(s)	Blank(s)	Blank(s)	Blank(s)	Dead (attributable to this cancer dx)	Alive or dead due to cancer	9	Dead	One primary only	Yes	C15.4-Middle third of esophagus	Blank(s)
1976	82 years	Male	Black	8070/3: Squamous cell carcinoma, NOS	Unclassified	154	Poorly differentiated; Grade III	Blank(s)	Blank(s)	Blank(s)	Blank(s)	Blank(s)	Blank(s)	Blank(s)	Blank(s)	Blank(s)	Blank(s)	Dead (attributable to this cancer dx)	Alive or dead due to cancer	1	Dead	One primary only	Yes	C15.4-Middle third of esophagus	Blank(s)
1975	79 years	Male	White	8010/3: Carcinoma, NOS	Unclassified	155	Unknown	Blank(s)	Blank(s)	Blank(s)	Blank(s)	Blank(s)	Blank(s)	Blank(s)	Blank(s)	Blank(s)	Blank(s)	Dead (attributable to this cancer dx)	Alive or dead due to cancer	1	Dead	One primary only	Yes	C15.5-Lower third of esophagus	Blank(s)
1981	64 years	Male	Black	8041/3: Small cell carcinoma, NOS	Unclassified	154	Undifferentiated; anaplastic; Grade IV	Blank(s)	Blank(s)	Blank(s)	Blank(s)	Blank(s)	Blank(s)	Blank(s)	Blank(s)	Blank(s)	Blank(s)	Dead (attributable to this cancer dx)	Alive or dead due to cancer	4	Dead	One primary only	Yes	C15.4-Middle third of esophagus	Blank(s)
1980	68 years	Male	White	8070/3: Squamous cell carcinoma, NOS	Unclassified	155	Unknown	Blank(s)	Blank(s)	Blank(s)	Blank(s)	Blank(s)	Blank(s)	Blank(s)	Blank(s)	Blank(s)	Blank(s)	Dead (attributable to this cancer dx)	Alive or dead due to cancer	2	Dead	One primary only	Yes	C15.5-Lower third of esophagus	Blank(s)
1979	69 years	Male	White	8070/3: Squamous cell carcinoma, NOS	Unclassified	154	Moderately differentiated; Grade II	Blank(s)	Blank(s)	Blank(s)	Blank(s)	Blank(s)	Blank(s)	Blank(s)	Blank(s)	Blank(s)	Blank(s)	Dead (attributable to this cancer dx)	Alive or dead due to cancer	6	Dead	One primary only	Yes	C15.4-Middle third of esophagus	Blank(s)
1975	61 years	Male	White	8070/3: Squamous cell carcinoma, NOS	Unclassified	154	Poorly differentiated; Grade III	Blank(s)	Blank(s)	Blank(s)	Blank(s)	Blank(s)	Blank(s)	Blank(s)	Blank(s)	Blank(s)	Blank(s)	Dead (missing/unknown COD)	Dead (missing/unknown COD)	5	Dead	One primary only	Yes	C15.4-Middle third of esophagus	Blank(s)
1978	68 years	Male	White	8070/3: Squamous cell carcinoma, NOS	Unclassified	155	Unknown	Blank(s)	Blank(s)	Blank(s)	Blank(s)	Blank(s)	Blank(s)	Blank(s)	Blank(s)	Blank(s)	Blank(s)	Dead (attributable to this cancer dx)	Alive or dead due to cancer	6	Dead	One primary only	Yes	C15.5-Lower third of esophagus	Blank(s)
1979	63 years	Male	Black	8070/3: Squamous cell carcinoma, NOS	Unclassified	154	Unknown	Blank(s)	Blank(s)	Blank(s)	Blank(s)	Blank(s)	Blank(s)	Blank(s)	Blank(s)	Blank(s)	Blank(s)	Dead (attributable to this cancer dx)	Alive or dead due to cancer	15	Dead	One primary only	Yes	C15.4-Middle third of esophagus	Blank(s)
1976	80 years	Male	White	8071/3: Squamous cell carcinoma, keratinizing, NOS	Unclassified	154	Poorly differentiated; Grade III	Blank(s)	Blank(s)	Blank(s)	Blank(s)	Blank(s)	Blank(s)	Blank(s)	Blank(s)	Blank(s)	Blank(s)	Dead (attributable to this cancer dx)	Alive or dead due to cancer	2	Dead	One primary only	Yes	C15.4-Middle third of esophagus	Blank(s)
1976	61 years	Female	White	8070/3: Squamous cell carcinoma, NOS	Unclassified	154	Poorly differentiated; Grade III	Blank(s)	Blank(s)	Blank(s)	Blank(s)	Blank(s)	Blank(s)	Blank(s)	Blank(s)	Blank(s)	Blank(s)	Dead (attributable to this cancer dx)	Alive or dead due to cancer	10	Dead	One primary only	Yes	C15.4-Middle third of esophagus	Blank(s)
1979	60 years	Female	White	8070/3: Squamous cell carcinoma, NOS	Unclassified	151	Moderately differentiated; Grade II	Blank(s)	Blank(s)	Blank(s)	Blank(s)	Blank(s)	Blank(s)	Blank(s)	Blank(s)	Blank(s)	Blank(s)	Dead (attributable to this cancer dx)	Alive or dead due to cancer	6	Dead	2nd of 2 or more primaries	No	C15.1-Thoracic esophagus	Blank(s)
1975	57 years	Female	White	8070/3: Squamous cell carcinoma, NOS	Unclassified	154	Unknown	Blank(s)	Blank(s)	Blank(s)	Blank(s)	Blank(s)	Blank(s)	Blank(s)	Blank(s)	Blank(s)	Blank(s)	Dead (attributable to this cancer dx)	Alive or dead due to cancer	1	Dead	One primary only	Yes	C15.4-Middle third of esophagus	Blank(s)
1975	66 years	Female	White	8070/3: Squamous cell carcinoma, NOS	Unclassified	155	Undifferentiated; anaplastic; Grade IV	Blank(s)	Blank(s)	Blank(s)	Blank(s)	Blank(s)	Blank(s)	Blank(s)	Blank(s)	Blank(s)	Blank(s)	Dead (attributable to this cancer dx)	Alive or dead due to cancer	5	Dead	One primary only	Yes	C15.5-Lower third of esophagus	Blank(s)
1980	66 years	Female	White	8070/3: Squamous cell carcinoma, NOS	Unclassified	154	Unknown	Blank(s)	Blank(s)	Blank(s)	Blank(s)	Blank(s)	Blank(s)	Blank(s)	Blank(s)	Blank(s)	Blank(s)	Dead (attributable to this cancer dx)	Alive or dead due to cancer	35	Dead	2nd of 2 or more primaries	No	C15.4-Middle third of esophagus	Blank(s)
1978	72 years	Male	Asian or Pacific Islander	8070/3: Squamous cell carcinoma, NOS	Unclassified	155	Poorly differentiated; Grade III	Blank(s)	Blank(s)	Blank(s)	Blank(s)	Blank(s)	Blank(s)	Blank(s)	Blank(s)	Blank(s)	Blank(s)	Alive or dead of other cause	Dead (attributable to causes other than this cancer dx)	7	Dead	One primary only	Yes	C15.5-Lower third of esophagus	Blank(s)
1976	74 years	Male	White	8070/3: Squamous cell carcinoma, NOS	Unclassified	150	Unknown	Blank(s)	Blank(s)	Blank(s)	Blank(s)	Blank(s)	Blank(s)	Blank(s)	Blank(s)	Blank(s)	Blank(s)	Alive or dead of other cause	Dead (attributable to causes other than this cancer dx)	7	Dead	2nd of 2 or more primaries	No	C15.0-Cervical esophagus	Blank(s)
1976	68 years	Male	White	8070/3: Squamous cell carcinoma, NOS	Unclassified	155	Poorly differentiated; Grade III	Blank(s)	Blank(s)	Blank(s)	Blank(s)	Blank(s)	Blank(s)	Blank(s)	Blank(s)	Blank(s)	Blank(s)	Dead (attributable to this cancer dx)	Alive or dead due to cancer	4	Dead	One primary only	Yes	C15.5-Lower third of esophagus	Blank(s)
1977	40 years	Male	White	8070/3: Squamous cell carcinoma, NOS	Unclassified	155	Unknown	Blank(s)	Blank(s)	Blank(s)	Blank(s)	Blank(s)	Blank(s)	Blank(s)	Blank(s)	Blank(s)	Blank(s)	Dead (attributable to this cancer dx)	Alive or dead due to cancer	330	Dead	One primary only	Yes	C15.5-Lower third of esophagus	Blank(s)
1976	77 years	Female	White	8070/3: Squamous cell carcinoma, NOS	Unclassified	151	Poorly differentiated; Grade III	Blank(s)	Blank(s)	Blank(s)	Blank(s)	Blank(s)	Blank(s)	Blank(s)	Blank(s)	Blank(s)	Blank(s)	Alive or dead of other cause	Dead (attributable to causes other than this cancer dx)	5	Dead	One primary only	Yes	C15.1-Thoracic esophagus	Blank(s)
1976	76 years	Male	White	8070/3: Squamous cell carcinoma, NOS	Unclassified	151	Moderately differentiated; Grade II	Blank(s)	Blank(s)	Blank(s)	Blank(s)	Blank(s)	Blank(s)	Blank(s)	Blank(s)	Blank(s)	Blank(s)	Dead (attributable to this cancer dx)	Alive or dead due to cancer	17	Dead	One primary only	Yes	C15.1-Thoracic esophagus	Blank(s)
1976	70 years	Male	White	8070/3: Squamous cell carcinoma, NOS	Unclassified	150	Unknown	Blank(s)	Blank(s)	Blank(s)	Blank(s)	Blank(s)	Blank(s)	Blank(s)	Blank(s)	Blank(s)	Blank(s)	Dead (attributable to this cancer dx)	Alive or dead due to cancer	6	Dead	One primary only	Yes	C15.0-Cervical esophagus	Blank(s)
1978	69 years	Female	White	8070/3: Squamous cell carcinoma, NOS	Unclassified	154	Poorly differentiated; Grade III	Blank(s)	Blank(s)	Blank(s)	Blank(s)	Blank(s)	Blank(s)	Blank(s)	Blank(s)	Blank(s)	Blank(s)	Dead (attributable to this cancer dx)	Alive or dead due to cancer	14	Dead	One primary only	Yes	C15.4-Middle third of esophagus	Blank(s)
1978	71 years	Female	White	8070/3: Squamous cell carcinoma, NOS	Unclassified	155	Unknown	Blank(s)	Blank(s)	Blank(s)	Blank(s)	Blank(s)	Blank(s)	Blank(s)	Blank(s)	Blank(s)	Blank(s)	Alive or dead of other cause	Dead (attributable to causes other than this cancer dx)	0	Dead	One primary only	Yes	C15.5-Lower third of esophagus	Blank(s)
1976	70 years	Male	White	8070/3: Squamous cell carcinoma, NOS	Unclassified	150	Unknown	Blank(s)	Blank(s)	Blank(s)	Blank(s)	Blank(s)	Blank(s)	Blank(s)	Blank(s)	Blank(s)	Blank(s)	Dead (attributable to this cancer dx)	Alive or dead due to cancer	5	Dead	One primary only	Yes	C15.0-Cervical esophagus	Blank(s)
1979	57 years	Female	White	8070/3: Squamous cell carcinoma, NOS	Unclassified	154	Unknown	Blank(s)	Blank(s)	Blank(s)	Blank(s)	Blank(s)	Blank(s)	Blank(s)	Blank(s)	Blank(s)	Blank(s)	Dead (attributable to this cancer dx)	Alive or dead due to cancer	9	Dead	One primary only	Yes	C15.4-Middle third of esophagus	Blank(s)
1978	59 years	Male	White	8070/3: Squamous cell carcinoma, NOS	Unclassified	154	Poorly differentiated; Grade III	Blank(s)	Blank(s)	Blank(s)	Blank(s)	Blank(s)	Blank(s)	Blank(s)	Blank(s)	Blank(s)	Blank(s)	Dead (attributable to this cancer dx)	Alive or dead due to cancer	0	Dead	One primary only	Yes	C15.4-Middle third of esophagus	Blank(s)
1987	75 years	Male	Asian or Pacific Islander	8070/3: Squamous cell carcinoma, NOS	Unclassified	154	Poorly differentiated; Grade III	Blank(s)	Blank(s)	Blank(s)	Blank(s)	Blank(s)	Blank(s)	Blank(s)	Blank(s)	Blank(s)	Blank(s)	Dead (attributable to this cancer dx)	Alive or dead due to cancer	6	Dead	2nd of 2 or more primaries	No	C15.4-Middle third of esophagus	Blank(s)
1980	80 years	Female	Black	8010/3: Carcinoma, NOS	Unclassified	155	Unknown	Blank(s)	Blank(s)	Blank(s)	Blank(s)	Blank(s)	Blank(s)	Blank(s)	Blank(s)	Blank(s)	Blank(s)	Dead (attributable to this cancer dx)	Alive or dead due to cancer	0	Dead	One primary only	Yes	C15.5-Lower third of esophagus	Blank(s)
1986	72 years	Male	White	8004/3: Malignant tumor, spindle cell type	Unclassified	150	Unknown	Blank(s)	Blank(s)	Blank(s)	Blank(s)	Blank(s)	Blank(s)	Blank(s)	Blank(s)	Blank(s)	Blank(s)	Alive or dead of other cause	Dead (attributable to causes other than this cancer dx)	7	Dead	2nd of 2 or more primaries	No	C15.0-Cervical esophagus	Blank(s)
1980	69 years	Male	Black	8140/3: Adenocarcinoma, NOS	Unclassified	159	Unknown	Blank(s)	Blank(s)	Blank(s)	Blank(s)	Blank(s)	Blank(s)	Blank(s)	Blank(s)	Blank(s)	Blank(s)	Dead (attributable to this cancer dx)	Alive or dead due to cancer	1	Dead	One primary only	Yes	C15.9-Esophagus, NOS	Blank(s)
1978	56 years	Female	White	8070/3: Squamous cell carcinoma, NOS	Unclassified	154	Well differentiated; Grade I	Blank(s)	Blank(s)	Blank(s)	Blank(s)	Blank(s)	Blank(s)	Blank(s)	Blank(s)	Blank(s)	Blank(s)	Dead (attributable to this cancer dx)	Alive or dead due to cancer	7	Dead	One primary only	Yes	C15.4-Middle third of esophagus	Blank(s)
1978	79 years	Female	White	8010/3: Carcinoma, NOS	Unclassified	159	Unknown	Blank(s)	Blank(s)	Blank(s)	Blank(s)	Blank(s)	Blank(s)	Blank(s)	Blank(s)	Blank(s)	Blank(s)	Dead (attributable to this cancer dx)	Alive or dead due to cancer	8	Dead	One primary only	Yes	C15.9-Esophagus, NOS	Blank(s)
1980	80 years	Female	White	8140/3: Adenocarcinoma, NOS	Unclassified	159	Poorly differentiated; Grade III	Blank(s)	Blank(s)	Blank(s)	Blank(s)	Blank(s)	Blank(s)	Blank(s)	Blank(s)	Blank(s)	Blank(s)	Dead (attributable to this cancer dx)	Alive or dead due to cancer	3	Dead	One primary only	Yes	C15.9-Esophagus, NOS	Blank(s)
1981	67 years	Male	White	8070/3: Squamous cell carcinoma, NOS	Unclassified	155	Poorly differentiated; Grade III	Blank(s)	Blank(s)	Blank(s)	Blank(s)	Blank(s)	Blank(s)	Blank(s)	Blank(s)	Blank(s)	Blank(s)	Dead (attributable to this cancer dx)	Alive or dead due to cancer	4	Dead	2nd of 2 or more primaries	No	C15.5-Lower third of esophagus	Blank(s)
1981	84 years	Male	White	8070/3: Squamous cell carcinoma, NOS	Unclassified	154	Moderately differentiated; Grade II	Blank(s)	Blank(s)	Blank(s)	Blank(s)	Blank(s)	Blank(s)	Blank(s)	Blank(s)	Blank(s)	Blank(s)	Dead (attributable to this cancer dx)	Alive or dead due to cancer	3	Dead	One primary only	Yes	C15.4-Middle third of esophagus	Blank(s)
1977	48 years	Male	White	8070/3: Squamous cell carcinoma, NOS	Unclassified	154	Unknown	Blank(s)	Blank(s)	Blank(s)	Blank(s)	Blank(s)	Blank(s)	Blank(s)	Blank(s)	Blank(s)	Blank(s)	Alive or dead of other cause	Alive or dead due to cancer	4	Alive	One primary only	Yes	C15.4-Middle third of esophagus	Blank(s)
1978	59 years	Female	White	8070/3: Squamous cell carcinoma, NOS	Unclassified	155	Poorly differentiated; Grade III	Blank(s)	Blank(s)	Blank(s)	Blank(s)	Blank(s)	Blank(s)	Blank(s)	Blank(s)	Blank(s)	Blank(s)	Alive or dead of other cause	Dead (attributable to causes other than this cancer dx)	6	Dead	One primary only	Yes	C15.5-Lower third of esophagus	Blank(s)
1976	60 years	Male	White	8070/3: Squamous cell carcinoma, NOS	Unclassified	155	Well differentiated; Grade I	Blank(s)	Blank(s)	Blank(s)	Blank(s)	Blank(s)	Blank(s)	Blank(s)	Blank(s)	Blank(s)	Blank(s)	Dead (attributable to this cancer dx)	Alive or dead due to cancer	24	Dead	One primary only	Yes	C15.5-Lower third of esophagus	Blank(s)
1986	78 years	Male	White	8070/3: Squamous cell carcinoma, NOS	Unclassified	154	Unknown	Blank(s)	Blank(s)	Blank(s)	Blank(s)	Blank(s)	Blank(s)	Blank(s)	Blank(s)	Blank(s)	Blank(s)	Alive or dead of other cause	Dead (attributable to causes other than this cancer dx)	64	Dead	2nd of 2 or more primaries	No	C15.4-Middle third of esophagus	Blank(s)
2004	78 years	Female	Asian or Pacific Islander	8140/3: Adenocarcinoma, NOS	Unclassified	155	Poorly differentiated; Grade III	60	T3	N0	M0	Blank(s)	Blank(s)	Blank(s)	Blank(s)	Blank(s)	Blank(s)	Dead (attributable to this cancer dx)	Alive or dead due to cancer	15	Dead	3rd of 3 or more primaries	No	C15.5-Lower third of esophagus	0
1976	79 years	Male	Asian or Pacific Islander	8000/3: Neoplasm, malignant	Unclassified	158	Undifferentiated; anaplastic; Grade IV	Blank(s)	Blank(s)	Blank(s)	Blank(s)	Blank(s)	Blank(s)	Blank(s)	Blank(s)	Blank(s)	Blank(s)	Dead (attributable to this cancer dx)	Alive or dead due to cancer	6	Dead	One primary only	Yes	C15.8-Overlapping lesion of esophagus	Blank(s)
1976	56 years	Male	Black	8070/3: Squamous cell carcinoma, NOS	Unclassified	155	Poorly differentiated; Grade III	Blank(s)	Blank(s)	Blank(s)	Blank(s)	Blank(s)	Blank(s)	Blank(s)	Blank(s)	Blank(s)	Blank(s)	Dead (attributable to this cancer dx)	Alive or dead due to cancer	5	Dead	One primary only	Yes	C15.5-Lower third of esophagus	Blank(s)
2004	85+ years	Male	White	8140/3: Adenocarcinoma, NOS	Unclassified	155	Poorly differentiated; Grade III	48	T2	N0	M1b	Blank(s)	Blank(s)	Blank(s)	Blank(s)	Blank(s)	Blank(s)	Dead (attributable to this cancer dx)	Alive or dead due to cancer	1	Dead	4th of 4 or more primaries	No	C15.5-Lower third of esophagus	0
1978	63 years	Male	Black	8070/3: Squamous cell carcinoma, NOS	Unclassified	155	Unknown	Blank(s)	Blank(s)	Blank(s)	Blank(s)	Blank(s)	Blank(s)	Blank(s)	Blank(s)	Blank(s)	Blank(s)	Dead (attributable to this cancer dx)	Alive or dead due to cancer	6	Dead	One primary only	Yes	C15.5-Lower third of esophagus	Blank(s)
1980	61 years	Female	White	8070/3: Squamous cell carcinoma, NOS	Unclassified	154	Moderately differentiated; Grade II	Blank(s)	Blank(s)	Blank(s)	Blank(s)	Blank(s)	Blank(s)	Blank(s)	Blank(s)	Blank(s)	Blank(s)	Dead (attributable to this cancer dx)	Alive or dead due to cancer	2	Dead	One primary only	Yes	C15.4-Middle third of esophagus	Blank(s)
1981	54 years	Female	Black	8070/3: Squamous cell carcinoma, NOS	Unclassified	154	Moderately differentiated; Grade II	Blank(s)	Blank(s)	Blank(s)	Blank(s)	Blank(s)	Blank(s)	Blank(s)	Blank(s)	Blank(s)	Blank(s)	Dead (attributable to this cancer dx)	Alive or dead due to cancer	6	Dead	One primary only	Yes	C15.4-Middle third of esophagus	Blank(s)
1981	57 years	Female	White	8071/3: Squamous cell carcinoma, keratinizing, NOS	Unclassified	154	Unknown	Blank(s)	Blank(s)	Blank(s)	Blank(s)	Blank(s)	Blank(s)	Blank(s)	Blank(s)	Blank(s)	Blank(s)	Dead (attributable to this cancer dx)	Alive or dead due to cancer	8	Dead	One primary only	Yes	C15.4-Middle third of esophagus	Blank(s)
1978	27 years	Female	White	8075/3: Squamous cell carcinoma, adenoid	Unclassified	159	Unknown	Blank(s)	Blank(s)	Blank(s)	Blank(s)	Blank(s)	Blank(s)	Blank(s)	Blank(s)	Blank(s)	Blank(s)	Dead (attributable to this cancer dx)	Alive or dead due to cancer	1	Dead	One primary only	Yes	C15.9-Esophagus, NOS	Blank(s)
1979	57 years	Male	White	8070/3: Squamous cell carcinoma, NOS	Unclassified	159	Moderately differentiated; Grade II	Blank(s)	Blank(s)	Blank(s)	Blank(s)	Blank(s)	Blank(s)	Blank(s)	Blank(s)	Blank(s)	Blank(s)	Dead (attributable to this cancer dx)	Alive or dead due to cancer	4	Dead	One primary only	Yes	C15.9-Esophagus, NOS	Blank(s)
1980	48 years	Male	White	8070/3: Squamous cell carcinoma, NOS	Unclassified	153	Moderately differentiated; Grade II	Blank(s)	Blank(s)	Blank(s)	Blank(s)	Blank(s)	Blank(s)	Blank(s)	Blank(s)	Blank(s)	Blank(s)	Dead (attributable to this cancer dx)	Alive or dead due to cancer	9	Dead	One primary only	Yes	C15.3-Upper third of esophagus	Blank(s)
1989	64 years	Female	White	8070/3: Squamous cell carcinoma, NOS	Unclassified	151	Moderately differentiated; Grade II	Blank(s)	Blank(s)	Blank(s)	Blank(s)	Blank(s)	Blank(s)	Blank(s)	Blank(s)	Blank(s)	Blank(s)	Dead (attributable to this cancer dx)	Alive or dead due to cancer	15	Dead	2nd of 2 or more primaries	No	C15.1-Thoracic esophagus	Blank(s)
1981	73 years	Male	White	8070/3: Squamous cell carcinoma, NOS	Unclassified	154	Poorly differentiated; Grade III	Blank(s)	Blank(s)	Blank(s)	Blank(s)	Blank(s)	Blank(s)	Blank(s)	Blank(s)	Blank(s)	Blank(s)	Alive or dead of other cause	Dead (attributable to causes other than this cancer dx)	5	Dead	One primary only	Yes	C15.4-Middle third of esophagus	Blank(s)
1978	64 years	Male	White	8070/3: Squamous cell carcinoma, NOS	Unclassified	155	Poorly differentiated; Grade III	Blank(s)	Blank(s)	Blank(s)	Blank(s)	Blank(s)	Blank(s)	Blank(s)	Blank(s)	Blank(s)	Blank(s)	Dead (attributable to this cancer dx)	Alive or dead due to cancer	4	Dead	One primary only	Yes	C15.5-Lower third of esophagus	Blank(s)
1980	67 years	Female	White	8070/3: Squamous cell carcinoma, NOS	Unclassified	154	Poorly differentiated; Grade III	Blank(s)	Blank(s)	Blank(s)	Blank(s)	Blank(s)	Blank(s)	Blank(s)	Blank(s)	Blank(s)	Blank(s)	Dead (attributable to this cancer dx)	Alive or dead due to cancer	10	Dead	One primary only	Yes	C15.4-Middle third of esophagus	Blank(s)
1978	51 years	Male	Black	8070/3: Squamous cell carcinoma, NOS	Unclassified	154	Poorly differentiated; Grade III	Blank(s)	Blank(s)	Blank(s)	Blank(s)	Blank(s)	Blank(s)	Blank(s)	Blank(s)	Blank(s)	Blank(s)	Dead (attributable to this cancer dx)	Alive or dead due to cancer	3	Dead	One primary only	Yes	C15.4-Middle third of esophagus	Blank(s)
1979	60 years	Male	Black	8070/3: Squamous cell carcinoma, NOS	Unclassified	154	Unknown	Blank(s)	Blank(s)	Blank(s)	Blank(s)	Blank(s)	Blank(s)	Blank(s)	Blank(s)	Blank(s)	Blank(s)	Dead (attributable to this cancer dx)	Alive or dead due to cancer	4	Dead	One primary only	Yes	C15.4-Middle third of esophagus	Blank(s)
1977	55 years	Female	Asian or Pacific Islander	8070/3: Squamous cell carcinoma, NOS	Unclassified	154	Unknown	Blank(s)	Blank(s)	Blank(s)	Blank(s)	Blank(s)	Blank(s)	Blank(s)	Blank(s)	Blank(s)	Blank(s)	Dead (attributable to this cancer dx)	Alive or dead due to cancer	3	Dead	One primary only	Yes	C15.4-Middle third of esophagus	Blank(s)
1980	70 years	Male	White	8070/3: Squamous cell carcinoma, NOS	Unclassified	154	Well differentiated; Grade I	Blank(s)	Blank(s)	Blank(s)	Blank(s)	Blank(s)	Blank(s)	Blank(s)	Blank(s)	Blank(s)	Blank(s)	Dead (attributable to this cancer dx)	Alive or dead due to cancer	4	Dead	2nd of 2 or more primaries	No	C15.4-Middle third of esophagus	Blank(s)
1984	65 years	Male	White	8070/3: Squamous cell carcinoma, NOS	Unclassified	159	Poorly differentiated; Grade III	Blank(s)	Blank(s)	Blank(s)	Blank(s)	Blank(s)	Blank(s)	Blank(s)	Blank(s)	Blank(s)	Blank(s)	Dead (attributable to this cancer dx)	Alive or dead due to cancer	0	Dead	2nd of 2 or more primaries	No	C15.9-Esophagus, NOS	Blank(s)
1975	71 years	Male	White	8070/3: Squamous cell carcinoma, NOS	Unclassified	155	Unknown	Blank(s)	Blank(s)	Blank(s)	Blank(s)	Blank(s)	Blank(s)	Blank(s)	Blank(s)	Blank(s)	Blank(s)	Dead (attributable to this cancer dx)	Alive or dead due to cancer	11	Dead	One primary only	Yes	C15.5-Lower third of esophagus	Blank(s)
1975	58 years	Female	White	8070/3: Squamous cell carcinoma, NOS	Unclassified	155	Unknown	Blank(s)	Blank(s)	Blank(s)	Blank(s)	Blank(s)	Blank(s)	Blank(s)	Blank(s)	Blank(s)	Blank(s)	Dead (attributable to this cancer dx)	Alive or dead due to cancer	12	Dead	One primary only	Yes	C15.5-Lower third of esophagus	Blank(s)
1978	67 years	Male	Black	8070/3: Squamous cell carcinoma, NOS	Unclassified	154	Unknown	Blank(s)	Blank(s)	Blank(s)	Blank(s)	Blank(s)	Blank(s)	Blank(s)	Blank(s)	Blank(s)	Blank(s)	Dead (attributable to this cancer dx)	Alive or dead due to cancer	16	Dead	One primary only	Yes	C15.4-Middle third of esophagus	Blank(s)
1981	74 years	Male	White	8070/3: Squamous cell carcinoma, NOS	Unclassified	155	Unknown	Blank(s)	Blank(s)	Blank(s)	Blank(s)	Blank(s)	Blank(s)	Blank(s)	Blank(s)	Blank(s)	Blank(s)	Dead (attributable to this cancer dx)	Alive or dead due to cancer	10	Dead	One primary only	Yes	C15.5-Lower third of esophagus	Blank(s)
1980	72 years	Female	White	8070/3: Squamous cell carcinoma, NOS	Unclassified	155	Moderately differentiated; Grade II	Blank(s)	Blank(s)	Blank(s)	Blank(s)	Blank(s)	Blank(s)	Blank(s)	Blank(s)	Blank(s)	Blank(s)	Dead (missing/unknown COD)	Dead (missing/unknown COD)	13	Dead	One primary only	Yes	C15.5-Lower third of esophagus	Blank(s)
1981	66 years	Male	Black	8070/3: Squamous cell carcinoma, NOS	Unclassified	154	Unknown	Blank(s)	Blank(s)	Blank(s)	Blank(s)	Blank(s)	Blank(s)	Blank(s)	Blank(s)	Blank(s)	Blank(s)	Dead (attributable to this cancer dx)	Alive or dead due to cancer	11	Dead	One primary only	Yes	C15.4-Middle third of esophagus	Blank(s)
1978	85+ years	Male	White	8070/3: Squamous cell carcinoma, NOS	Unclassified	154	Moderately differentiated; Grade II	Blank(s)	Blank(s)	Blank(s)	Blank(s)	Blank(s)	Blank(s)	Blank(s)	Blank(s)	Blank(s)	Blank(s)	Dead (attributable to this cancer dx)	Alive or dead due to cancer	1	Dead	One primary only	Yes	C15.4-Middle third of esophagus	Blank(s)
1979	72 years	Male	White	8070/3: Squamous cell carcinoma, NOS	Unclassified	154	Poorly differentiated; Grade III	Blank(s)	Blank(s)	Blank(s)	Blank(s)	Blank(s)	Blank(s)	Blank(s)	Blank(s)	Blank(s)	Blank(s)	Dead (attributable to this cancer dx)	Alive or dead due to cancer	39	Dead	One primary only	Yes	C15.4-Middle third of esophagus	Blank(s)
1979	63 years	Male	Black	8070/3: Squamous cell carcinoma, NOS	Unclassified	151	Moderately differentiated; Grade II	Blank(s)	Blank(s)	Blank(s)	Blank(s)	Blank(s)	Blank(s)	Blank(s)	Blank(s)	Blank(s)	Blank(s)	Dead (attributable to this cancer dx)	Alive or dead due to cancer	0	Dead	One primary only	Yes	C15.1-Thoracic esophagus	Blank(s)
1976	85+ years	Female	Asian or Pacific Islander	8070/3: Squamous cell carcinoma, NOS	Unclassified	153	Unknown	Blank(s)	Blank(s)	Blank(s)	Blank(s)	Blank(s)	Blank(s)	Blank(s)	Blank(s)	Blank(s)	Blank(s)	Dead (attributable to this cancer dx)	Alive or dead due to cancer	12	Dead	One primary only	Yes	C15.3-Upper third of esophagus	Blank(s)
1977	47 years	Male	White	8140/3: Adenocarcinoma, NOS	Unclassified	155	Poorly differentiated; Grade III	Blank(s)	Blank(s)	Blank(s)	Blank(s)	Blank(s)	Blank(s)	Blank(s)	Blank(s)	Blank(s)	Blank(s)	Dead (attributable to this cancer dx)	Alive or dead due to cancer	1	Dead	One primary only	Yes	C15.5-Lower third of esophagus	Blank(s)
1978	63 years	Female	White	8070/3: Squamous cell carcinoma, NOS	Unclassified	154	Moderately differentiated; Grade II	Blank(s)	Blank(s)	Blank(s)	Blank(s)	Blank(s)	Blank(s)	Blank(s)	Blank(s)	Blank(s)	Blank(s)	Dead (attributable to this cancer dx)	Alive or dead due to cancer	0	Dead	One primary only	Yes	C15.4-Middle third of esophagus	Blank(s)
1978	85+ years	Female	White	8010/3: Carcinoma, NOS	Unclassified	155	Unknown	Blank(s)	Blank(s)	Blank(s)	Blank(s)	Blank(s)	Blank(s)	Blank(s)	Blank(s)	Blank(s)	Blank(s)	Dead (attributable to this cancer dx)	Alive or dead due to cancer	2	Dead	One primary only	Yes	C15.5-Lower third of esophagus	Blank(s)
1977	62 years	Female	White	8070/3: Squamous cell carcinoma, NOS	Unclassified	155	Poorly differentiated; Grade III	Blank(s)	Blank(s)	Blank(s)	Blank(s)	Blank(s)	Blank(s)	Blank(s)	Blank(s)	Blank(s)	Blank(s)	Dead (attributable to this cancer dx)	Alive or dead due to cancer	9	Dead	One primary only	Yes	C15.5-Lower third of esophagus	Blank(s)
1977	49 years	Male	White	8070/3: Squamous cell carcinoma, NOS	Unclassified	155	Unknown	Blank(s)	Blank(s)	Blank(s)	Blank(s)	Blank(s)	Blank(s)	Blank(s)	Blank(s)	Blank(s)	Blank(s)	Dead (attributable to this cancer dx)	Alive or dead due to cancer	4	Dead	One primary only	Yes	C15.5-Lower third of esophagus	Blank(s)
1980	61 years	Female	White	8070/3: Squamous cell carcinoma, NOS	Unclassified	159	Moderately differentiated; Grade II	Blank(s)	Blank(s)	Blank(s)	Blank(s)	Blank(s)	Blank(s)	Blank(s)	Blank(s)	Blank(s)	Blank(s)	Dead (attributable to this cancer dx)	Alive or dead due to cancer	1	Dead	One primary only	Yes	C15.9-Esophagus, NOS	Blank(s)
1980	52 years	Male	Asian or Pacific Islander	8070/3: Squamous cell carcinoma, NOS	Unclassified	154	Poorly differentiated; Grade III	Blank(s)	Blank(s)	Blank(s)	Blank(s)	Blank(s)	Blank(s)	Blank(s)	Blank(s)	Blank(s)	Blank(s)	Alive or dead of other cause	Dead (attributable to causes other than this cancer dx)	0	Dead	1st of 2 or more primaries	Yes	C15.4-Middle third of esophagus	Blank(s)
1975	70 years	Male	Black	8070/3: Squamous cell carcinoma, NOS	Unclassified	154	Unknown	Blank(s)	Blank(s)	Blank(s)	Blank(s)	Blank(s)	Blank(s)	Blank(s)	Blank(s)	Blank(s)	Blank(s)	Dead (attributable to this cancer dx)	Alive or dead due to cancer	4	Dead	One primary only	Yes	C15.4-Middle third of esophagus	Blank(s)
1981	70 years	Female	Asian or Pacific Islander	8070/3: Squamous cell carcinoma, NOS	Unclassified	154	Poorly differentiated; Grade III	Blank(s)	Blank(s)	Blank(s)	Blank(s)	Blank(s)	Blank(s)	Blank(s)	Blank(s)	Blank(s)	Blank(s)	Alive or dead of other cause	Dead (attributable to causes other than this cancer dx)	6	Dead	2nd of 2 or more primaries	No	C15.4-Middle third of esophagus	Blank(s)
1989	67 years	Male	Black	8070/3: Squamous cell carcinoma, NOS	Unclassified	153	Poorly differentiated; Grade III	Blank(s)	Blank(s)	Blank(s)	Blank(s)	Blank(s)	Blank(s)	Blank(s)	Blank(s)	Blank(s)	Blank(s)	Dead (attributable to this cancer dx)	Alive or dead due to cancer	6	Dead	2nd of 2 or more primaries	No	C15.3-Upper third of esophagus	Blank(s)
2000	63 years	Male	White	8070/3: Squamous cell carcinoma, NOS	Unclassified	150	Moderately differentiated; Grade II	Blank(s)	Blank(s)	Blank(s)	Blank(s)	Blank(s)	Blank(s)	Blank(s)	Blank(s)	Blank(s)	Blank(s)	Dead (attributable to this cancer dx)	Alive or dead due to cancer	29	Dead	2nd of 2 or more primaries	No	C15.0-Cervical esophagus	50
1977	60 years	Female	Asian or Pacific Islander	8070/3: Squamous cell carcinoma, NOS	Unclassified	151	Moderately differentiated; Grade II	Blank(s)	Blank(s)	Blank(s)	Blank(s)	Blank(s)	Blank(s)	Blank(s)	Blank(s)	Blank(s)	Blank(s)	Dead (attributable to this cancer dx)	Alive or dead due to cancer	254	Dead	One primary only	Yes	C15.1-Thoracic esophagus	Blank(s)
1981	78 years	Male	White	8070/3: Squamous cell carcinoma, NOS	Unclassified	154	Poorly differentiated; Grade III	Blank(s)	Blank(s)	Blank(s)	Blank(s)	Blank(s)	Blank(s)	Blank(s)	Blank(s)	Blank(s)	Blank(s)	Dead (attributable to this cancer dx)	Alive or dead due to cancer	26	Dead	2nd of 2 or more primaries	No	C15.4-Middle third of esophagus	Blank(s)
1975	51 years	Male	White	8070/3: Squamous cell carcinoma, NOS	Unclassified	153	Unknown	Blank(s)	Blank(s)	Blank(s)	Blank(s)	Blank(s)	Blank(s)	Blank(s)	Blank(s)	Blank(s)	Blank(s)	Alive or dead of other cause	Dead (attributable to causes other than this cancer dx)	220	Dead	1st of 2 or more primaries	Yes	C15.3-Upper third of esophagus	Blank(s)
1980	83 years	Male	Asian or Pacific Islander	8070/3: Squamous cell carcinoma, NOS	Unclassified	154	Poorly differentiated; Grade III	Blank(s)	Blank(s)	Blank(s)	Blank(s)	Blank(s)	Blank(s)	Blank(s)	Blank(s)	Blank(s)	Blank(s)	Dead (attributable to this cancer dx)	Alive or dead due to cancer	6	Dead	One primary only	Yes	C15.4-Middle third of esophagus	Blank(s)
1978	52 years	Female	White	8070/3: Squamous cell carcinoma, NOS	Unclassified	154	Unknown	Blank(s)	Blank(s)	Blank(s)	Blank(s)	Blank(s)	Blank(s)	Blank(s)	Blank(s)	Blank(s)	Blank(s)	Dead (attributable to this cancer dx)	Alive or dead due to cancer	3	Dead	One primary only	Yes	C15.4-Middle third of esophagus	Blank(s)
1975	74 years	Male	Black	8070/3: Squamous cell carcinoma, NOS	Unclassified	154	Unknown	Blank(s)	Blank(s)	Blank(s)	Blank(s)	Blank(s)	Blank(s)	Blank(s)	Blank(s)	Blank(s)	Blank(s)	Dead (attributable to this cancer dx)	Alive or dead due to cancer	0	Dead	One primary only	Yes	C15.4-Middle third of esophagus	Blank(s)
1978	85+ years	Male	White	8140/3: Adenocarcinoma, NOS	Unclassified	155	Poorly differentiated; Grade III	Blank(s)	Blank(s)	Blank(s)	Blank(s)	Blank(s)	Blank(s)	Blank(s)	Blank(s)	Blank(s)	Blank(s)	Dead (attributable to this cancer dx)	Alive or dead due to cancer	0	Dead	One primary only	Yes	C15.5-Lower third of esophagus	Blank(s)
1980	63 years	Male	Asian or Pacific Islander	8070/3: Squamous cell carcinoma, NOS	Unclassified	153	Unknown	Blank(s)	Blank(s)	Blank(s)	Blank(s)	Blank(s)	Blank(s)	Blank(s)	Blank(s)	Blank(s)	Blank(s)	Dead (attributable to this cancer dx)	Alive or dead due to cancer	15	Dead	One primary only	Yes	C15.3-Upper third of esophagus	Blank(s)
1979	54 years	Female	Black	8071/3: Squamous cell carcinoma, keratinizing, NOS	Unclassified	155	Moderately differentiated; Grade II	Blank(s)	Blank(s)	Blank(s)	Blank(s)	Blank(s)	Blank(s)	Blank(s)	Blank(s)	Blank(s)	Blank(s)	Dead (attributable to this cancer dx)	Alive or dead due to cancer	52	Dead	One primary only	Yes	C15.5-Lower third of esophagus	Blank(s)
1991	70 years	Male	White	8071/3: Squamous cell carcinoma, keratinizing, NOS	Unclassified	154	Moderately differentiated; Grade II	Blank(s)	Blank(s)	Blank(s)	Blank(s)	Blank(s)	Blank(s)	Blank(s)	Blank(s)	Blank(s)	Blank(s)	Dead (attributable to this cancer dx)	Alive or dead due to cancer	16	Dead	2nd of 2 or more primaries	No	C15.4-Middle third of esophagus	Blank(s)
1979	69 years	Female	White	8070/3: Squamous cell carcinoma, NOS	Unclassified	151	Moderately differentiated; Grade II	Blank(s)	Blank(s)	Blank(s)	Blank(s)	Blank(s)	Blank(s)	Blank(s)	Blank(s)	Blank(s)	Blank(s)	Alive or dead of other cause	Dead (attributable to causes other than this cancer dx)	2	Dead	One primary only	Yes	C15.1-Thoracic esophagus	Blank(s)
1986	81 years	Male	White	8070/3: Squamous cell carcinoma, NOS	Unclassified	159	Moderately differentiated; Grade II	Blank(s)	Blank(s)	Blank(s)	Blank(s)	Blank(s)	Blank(s)	Blank(s)	Blank(s)	Blank(s)	Blank(s)	Dead (attributable to this cancer dx)	Alive or dead due to cancer	6	Dead	2nd of 2 or more primaries	No	C15.9-Esophagus, NOS	Blank(s)
1978	57 years	Male	Black	8070/3: Squamous cell carcinoma, NOS	Unclassified	154	Poorly differentiated; Grade III	Blank(s)	Blank(s)	Blank(s)	Blank(s)	Blank(s)	Blank(s)	Blank(s)	Blank(s)	Blank(s)	Blank(s)	Dead (attributable to this cancer dx)	Alive or dead due to cancer	1	Dead	One primary only	Yes	C15.4-Middle third of esophagus	Blank(s)
1982	47 years	Female	White	8071/3: Squamous cell carcinoma, keratinizing, NOS	Unclassified	155	Unknown	Blank(s)	Blank(s)	Blank(s)	Blank(s)	Blank(s)	Blank(s)	Blank(s)	Blank(s)	Blank(s)	Blank(s)	Dead (attributable to this cancer dx)	Alive or dead due to cancer	11	Dead	2nd of 2 or more primaries	No	C15.5-Lower third of esophagus	Blank(s)
1980	71 years	Male	White	8140/3: Adenocarcinoma, NOS	Unclassified	155	Unknown	Blank(s)	Blank(s)	Blank(s)	Blank(s)	Blank(s)	Blank(s)	Blank(s)	Blank(s)	Blank(s)	Blank(s)	Dead (attributable to this cancer dx)	Alive or dead due to cancer	0	Dead	One primary only	Yes	C15.5-Lower third of esophagus	Blank(s)
1975	76 years	Male	White	8070/3: Squamous cell carcinoma, NOS	Unclassified	155	Unknown	Blank(s)	Blank(s)	Blank(s)	Blank(s)	Blank(s)	Blank(s)	Blank(s)	Blank(s)	Blank(s)	Blank(s)	Alive or dead of other cause	Dead (attributable to causes other than this cancer dx)	54	Dead	2nd of 2 or more primaries	No	C15.5-Lower third of esophagus	Blank(s)
1981	60 years	Male	White	8070/3: Squamous cell carcinoma, NOS	Unclassified	155	Moderately differentiated; Grade II	Blank(s)	Blank(s)	Blank(s)	Blank(s)	Blank(s)	Blank(s)	Blank(s)	Blank(s)	Blank(s)	Blank(s)	Dead (attributable to this cancer dx)	Alive or dead due to cancer	17	Dead	2nd of 2 or more primaries	Yes	C15.5-Lower third of esophagus	Blank(s)
1975	79 years	Female	White	8070/3: Squamous cell carcinoma, NOS	Unclassified	154	Unknown	Blank(s)	Blank(s)	Blank(s)	Blank(s)	Blank(s)	Blank(s)	Blank(s)	Blank(s)	Blank(s)	Blank(s)	Dead (attributable to this cancer dx)	Alive or dead due to cancer	6	Dead	One primary only	Yes	C15.4-Middle third of esophagus	Blank(s)
1975	52 years	Male	Asian or Pacific Islander	8070/3: Squamous cell carcinoma, NOS	Unclassified	154	Undifferentiated; anaplastic; Grade IV	Blank(s)	Blank(s)	Blank(s)	Blank(s)	Blank(s)	Blank(s)	Blank(s)	Blank(s)	Blank(s)	Blank(s)	Dead (missing/unknown COD)	Dead (missing/unknown COD)	11	Dead	One primary only	Yes	C15.4-Middle third of esophagus	Blank(s)
1975	53 years	Male	White	8070/3: Squamous cell carcinoma, NOS	Unclassified	150	Unknown	Blank(s)	Blank(s)	Blank(s)	Blank(s)	Blank(s)	Blank(s)	Blank(s)	Blank(s)	Blank(s)	Blank(s)	Dead (attributable to this cancer dx)	Alive or dead due to cancer	18	Dead	One primary only	Yes	C15.0-Cervical esophagus	Blank(s)
1979	66 years	Male	Asian or Pacific Islander	8070/3: Squamous cell carcinoma, NOS	Unclassified	154	Moderately differentiated; Grade II	Blank(s)	Blank(s)	Blank(s)	Blank(s)	Blank(s)	Blank(s)	Blank(s)	Blank(s)	Blank(s)	Blank(s)	Dead (attributable to this cancer dx)	Alive or dead due to cancer	19	Dead	One primary only	Yes	C15.4-Middle third of esophagus	Blank(s)
1975	65 years	Female	White	8070/3: Squamous cell carcinoma, NOS	Unclassified	153	Unknown	Blank(s)	Blank(s)	Blank(s)	Blank(s)	Blank(s)	Blank(s)	Blank(s)	Blank(s)	Blank(s)	Blank(s)	Dead (missing/unknown COD)	Dead (missing/unknown COD)	7	Dead	One primary only	Yes	C15.3-Upper third of esophagus	Blank(s)
1987	61 years	Male	White	8075/3: Squamous cell carcinoma, adenoid	Unclassified	155	Poorly differentiated; Grade III	Blank(s)	Blank(s)	Blank(s)	Blank(s)	Blank(s)	Blank(s)	Blank(s)	Blank(s)	Blank(s)	Blank(s)	Dead (attributable to this cancer dx)	Alive or dead due to cancer	7	Dead	3rd of 3 or more primaries	No	C15.5-Lower third of esophagus	Blank(s)
1977	50 years	Female	White	8070/3: Squamous cell carcinoma, NOS	Unclassified	154	Poorly differentiated; Grade III	Blank(s)	Blank(s)	Blank(s)	Blank(s)	Blank(s)	Blank(s)	Blank(s)	Blank(s)	Blank(s)	Blank(s)	Dead (missing/unknown COD)	Dead (missing/unknown COD)	18	Dead	2nd of 2 or more primaries	No	C15.4-Middle third of esophagus	Blank(s)
1981	69 years	Female	White	8070/3: Squamous cell carcinoma, NOS	Unclassified	155	Moderately differentiated; Grade II	Blank(s)	Blank(s)	Blank(s)	Blank(s)	Blank(s)	Blank(s)	Blank(s)	Blank(s)	Blank(s)	Blank(s)	Alive or dead of other cause	Dead (attributable to causes other than this cancer dx)	8	Dead	One primary only	Yes	C15.5-Lower third of esophagus	Blank(s)
1980	64 years	Male	White	8071/3: Squamous cell carcinoma, keratinizing, NOS	Unclassified	154	Undifferentiated; anaplastic; Grade IV	Blank(s)	Blank(s)	Blank(s)	Blank(s)	Blank(s)	Blank(s)	Blank(s)	Blank(s)	Blank(s)	Blank(s)	Dead (attributable to this cancer dx)	Alive or dead due to cancer	55	Dead	One primary only	Yes	C15.4-Middle third of esophagus	Blank(s)
1980	67 years	Male	White	8070/3: Squamous cell carcinoma, NOS	Unclassified	155	Poorly differentiated; Grade III	Blank(s)	Blank(s)	Blank(s)	Blank(s)	Blank(s)	Blank(s)	Blank(s)	Blank(s)	Blank(s)	Blank(s)	Dead (attributable to this cancer dx)	Alive or dead due to cancer	12	Dead	2nd of 2 or more primaries	No	C15.5-Lower third of esophagus	Blank(s)
1978	73 years	Male	White	8070/3: Squamous cell carcinoma, NOS	Unclassified	154	Unknown	Blank(s)	Blank(s)	Blank(s)	Blank(s)	Blank(s)	Blank(s)	Blank(s)	Blank(s)	Blank(s)	Blank(s)	Dead (attributable to this cancer dx)	Alive or dead due to cancer	5	Dead	One primary only	Yes	C15.4-Middle third of esophagus	Blank(s)
1981	60 years	Male	Black	8070/3: Squamous cell carcinoma, NOS	Unclassified	155	Moderately differentiated; Grade II	Blank(s)	Blank(s)	Blank(s)	Blank(s)	Blank(s)	Blank(s)	Blank(s)	Blank(s)	Blank(s)	Blank(s)	Alive or dead of other cause	Dead (attributable to causes other than this cancer dx)	13	Dead	2nd of 2 or more primaries	No	C15.5-Lower third of esophagus	Blank(s)
1979	70 years	Male	White	8070/3: Squamous cell carcinoma, NOS	Unclassified	154	Moderately differentiated; Grade II	Blank(s)	Blank(s)	Blank(s)	Blank(s)	Blank(s)	Blank(s)	Blank(s)	Blank(s)	Blank(s)	Blank(s)	Dead (attributable to this cancer dx)	Alive or dead due to cancer	4	Dead	One primary only	Yes	C15.4-Middle third of esophagus	Blank(s)
1976	57 years	Female	White	8070/3: Squamous cell carcinoma, NOS	Unclassified	155	Unknown	Blank(s)	Blank(s)	Blank(s)	Blank(s)	Blank(s)	Blank(s)	Blank(s)	Blank(s)	Blank(s)	Blank(s)	Dead (attributable to this cancer dx)	Alive or dead due to cancer	0	Dead	One primary only	Yes	C15.5-Lower third of esophagus	Blank(s)
1981	85+ years	Male	White	8070/3: Squamous cell carcinoma, NOS	Unclassified	154	Unknown	Blank(s)	Blank(s)	Blank(s)	Blank(s)	Blank(s)	Blank(s)	Blank(s)	Blank(s)	Blank(s)	Blank(s)	Dead (attributable to this cancer dx)	Alive or dead due to cancer	8	Dead	One primary only	Yes	C15.4-Middle third of esophagus	Blank(s)
1976	51 years	Male	Asian or Pacific Islander	8070/3: Squamous cell carcinoma, NOS	Unclassified	155	Moderately differentiated; Grade II	Blank(s)	Blank(s)	Blank(s)	Blank(s)	Blank(s)	Blank(s)	Blank(s)	Blank(s)	Blank(s)	Blank(s)	Dead (attributable to this cancer dx)	Alive or dead due to cancer	8	Dead	One primary only	Yes	C15.5-Lower third of esophagus	Blank(s)
1983	51 years	Female	Black	8010/3: Carcinoma, NOS	Unclassified	151	Poorly differentiated; Grade III	Blank(s)	Blank(s)	Blank(s)	Blank(s)	Blank(s)	Blank(s)	Blank(s)	Blank(s)	Blank(s)	Blank(s)	Dead (attributable to this cancer dx)	Alive or dead due to cancer	3	Dead	3rd of 3 or more primaries	No	C15.1-Thoracic esophagus	Blank(s)
1976	60 years	Male	Black	8070/3: Squamous cell carcinoma, NOS	Unclassified	154	Moderately differentiated; Grade II	Blank(s)	Blank(s)	Blank(s)	Blank(s)	Blank(s)	Blank(s)	Blank(s)	Blank(s)	Blank(s)	Blank(s)	Dead (attributable to this cancer dx)	Alive or dead due to cancer	16	Dead	One primary only	Yes	C15.4-Middle third of esophagus	Blank(s)
1976	60 years	Male	Asian or Pacific Islander	8070/3: Squamous cell carcinoma, NOS	Unclassified	155	Poorly differentiated; Grade III	Blank(s)	Blank(s)	Blank(s)	Blank(s)	Blank(s)	Blank(s)	Blank(s)	Blank(s)	Blank(s)	Blank(s)	Dead (attributable to this cancer dx)	Alive or dead due to cancer	1	Dead	One primary only	Yes	C15.5-Lower third of esophagus	Blank(s)
1980	75 years	Female	Black	8041/3: Small cell carcinoma, NOS	Unclassified	151	Unknown	Blank(s)	Blank(s)	Blank(s)	Blank(s)	Blank(s)	Blank(s)	Blank(s)	Blank(s)	Blank(s)	Blank(s)	Alive or dead of other cause	Dead (attributable to causes other than this cancer dx)	2	Dead	One primary only	Yes	C15.1-Thoracic esophagus	Blank(s)
1980	85+ years	Female	White	8010/3: Carcinoma, NOS	Unclassified	155	Unknown	Blank(s)	Blank(s)	Blank(s)	Blank(s)	Blank(s)	Blank(s)	Blank(s)	Blank(s)	Blank(s)	Blank(s)	Dead (attributable to this cancer dx)	Alive or dead due to cancer	0	Dead	One primary only	Yes	C15.5-Lower third of esophagus	Blank(s)
1980	74 years	Male	White	8070/3: Squamous cell carcinoma, NOS	Unclassified	159	Unknown	Blank(s)	Blank(s)	Blank(s)	Blank(s)	Blank(s)	Blank(s)	Blank(s)	Blank(s)	Blank(s)	Blank(s)	Dead (attributable to this cancer dx)	Alive or dead due to cancer	6	Dead	One primary only	Yes	C15.9-Esophagus, NOS	Blank(s)
1977	84 years	Male	White	8070/3: Squamous cell carcinoma, NOS	Unclassified	155	Unknown	Blank(s)	Blank(s)	Blank(s)	Blank(s)	Blank(s)	Blank(s)	Blank(s)	Blank(s)	Blank(s)	Blank(s)	Dead (attributable to this cancer dx)	Alive or dead due to cancer	0	Dead	2nd of 2 or more primaries	No	C15.5-Lower third of esophagus	Blank(s)
1975	38 years	Male	Black	8070/3: Squamous cell carcinoma, NOS	Unclassified	155	Undifferentiated; anaplastic; Grade IV	Blank(s)	Blank(s)	Blank(s)	Blank(s)	Blank(s)	Blank(s)	Blank(s)	Blank(s)	Blank(s)	Blank(s)	Dead (missing/unknown COD)	Dead (missing/unknown COD)	19	Dead	One primary only	Yes	C15.5-Lower third of esophagus	Blank(s)
1980	65 years	Female	Black	8070/3: Squamous cell carcinoma, NOS	Unclassified	153	Unknown	Blank(s)	Blank(s)	Blank(s)	Blank(s)	Blank(s)	Blank(s)	Blank(s)	Blank(s)	Blank(s)	Blank(s)	Dead (attributable to this cancer dx)	Alive or dead due to cancer	2	Dead	One primary only	Yes	C15.3-Upper third of esophagus	Blank(s)
2010	66 years	Female	Asian or Pacific Islander	8140/3: Adenocarcinoma, NOS	Unclassified	154	Poorly differentiated; Grade III	40	TX	NX	MX	Blank(s)	Blank(s)	Blank(s)	Blank(s)	Blank(s)	Blank(s)	Alive or dead of other cause	Dead (attributable to causes other than this cancer dx)	0	Dead	6th of 6 or more primaries	No	C15.4-Middle third of esophagus	0
1978	62 years	Female	White	8070/3: Squamous cell carcinoma, NOS	Unclassified	153	Unknown	Blank(s)	Blank(s)	Blank(s)	Blank(s)	Blank(s)	Blank(s)	Blank(s)	Blank(s)	Blank(s)	Blank(s)	Dead (attributable to this cancer dx)	Alive or dead due to cancer	8	Dead	2nd of 2 or more primaries	No	C15.3-Upper third of esophagus	Blank(s)
1979	63 years	Female	White	8070/3: Squamous cell carcinoma, NOS	Unclassified	155	Unknown	Blank(s)	Blank(s)	Blank(s)	Blank(s)	Blank(s)	Blank(s)	Blank(s)	Blank(s)	Blank(s)	Blank(s)	Dead (attributable to this cancer dx)	Alive or dead due to cancer	9	Dead	One primary only	Yes	C15.5-Lower third of esophagus	Blank(s)
1977	54 years	Female	White	8070/3: Squamous cell carcinoma, NOS	Unclassified	155	Poorly differentiated; Grade III	Blank(s)	Blank(s)	Blank(s)	Blank(s)	Blank(s)	Blank(s)	Blank(s)	Blank(s)	Blank(s)	Blank(s)	Dead (attributable to this cancer dx)	Alive or dead due to cancer	1	Dead	One primary only	Yes	C15.5-Lower third of esophagus	Blank(s)
2005	58 years	Male	White	8070/3: Squamous cell carcinoma, NOS	Unclassified	151	Moderately differentiated; Grade II	115	T4	N1	M0	Blank(s)	Blank(s)	Blank(s)	Blank(s)	Blank(s)	Blank(s)	Dead (attributable to this cancer dx)	Alive or dead due to cancer	3	Dead	3rd of 3 or more primaries	No	C15.1-Thoracic esophagus	0
1978	60 years	Male	White	8070/3: Squamous cell carcinoma, NOS	Unclassified	153	Moderately differentiated; Grade II	Blank(s)	Blank(s)	Blank(s)	Blank(s)	Blank(s)	Blank(s)	Blank(s)	Blank(s)	Blank(s)	Blank(s)	Dead (attributable to this cancer dx)	Alive or dead due to cancer	69	Dead	2nd of 2 or more primaries	No	C15.3-Upper third of esophagus	Blank(s)
1976	60 years	Male	White	8070/3: Squamous cell carcinoma, NOS	Unclassified	151	Unknown	Blank(s)	Blank(s)	Blank(s)	Blank(s)	Blank(s)	Blank(s)	Blank(s)	Blank(s)	Blank(s)	Blank(s)	Dead (attributable to this cancer dx)	Alive or dead due to cancer	2	Dead	One primary only	Yes	C15.1-Thoracic esophagus	Blank(s)
1977	65 years	Female	White	8072/3: Squamous cell carcinoma, large cell, nonkeratinizing, NOS	Unclassified	154	Unknown	Blank(s)	Blank(s)	Blank(s)	Blank(s)	Blank(s)	Blank(s)	Blank(s)	Blank(s)	Blank(s)	Blank(s)	Dead (attributable to this cancer dx)	Alive or dead due to cancer	34	Dead	One primary only	Yes	C15.4-Middle third of esophagus	Blank(s)
1994	76 years	Female	Black	8070/3: Squamous cell carcinoma, NOS	Unclassified	150	Moderately differentiated; Grade II	Blank(s)	Blank(s)	Blank(s)	Blank(s)	Blank(s)	Blank(s)	Blank(s)	Blank(s)	Blank(s)	Blank(s)	Dead (attributable to this cancer dx)	Alive or dead due to cancer	14	Dead	2nd of 2 or more primaries	No	C15.0-Cervical esophagus	Blank(s)
1976	54 years	Female	White	8070/3: Squamous cell carcinoma, NOS	Unclassified	155	Moderately differentiated; Grade II	Blank(s)	Blank(s)	Blank(s)	Blank(s)	Blank(s)	Blank(s)	Blank(s)	Blank(s)	Blank(s)	Blank(s)	Alive or dead of other cause	Dead (attributable to causes other than this cancer dx)	4	Dead	One primary only	Yes	C15.5-Lower third of esophagus	Blank(s)
1976	67 years	Male	White	8070/3: Squamous cell carcinoma, NOS	Unclassified	155	Poorly differentiated; Grade III	Blank(s)	Blank(s)	Blank(s)	Blank(s)	Blank(s)	Blank(s)	Blank(s)	Blank(s)	Blank(s)	Blank(s)	Dead (attributable to this cancer dx)	Alive or dead due to cancer	3	Dead	One primary only	Yes	C15.5-Lower third of esophagus	Blank(s)
1976	56 years	Male	Black	8070/3: Squamous cell carcinoma, NOS	Unclassified	150	Moderately differentiated; Grade II	Blank(s)	Blank(s)	Blank(s)	Blank(s)	Blank(s)	Blank(s)	Blank(s)	Blank(s)	Blank(s)	Blank(s)	Alive or dead of other cause	Alive or dead due to cancer	2	Alive	One primary only	Yes	C15.0-Cervical esophagus	Blank(s)
1975	65 years	Male	White	8070/3: Squamous cell carcinoma, NOS	Unclassified	154	Well differentiated; Grade I	Blank(s)	Blank(s)	Blank(s)	Blank(s)	Blank(s)	Blank(s)	Blank(s)	Blank(s)	Blank(s)	Blank(s)	Dead (attributable to this cancer dx)	Alive or dead due to cancer	1	Dead	One primary only	Yes	C15.4-Middle third of esophagus	Blank(s)
1976	54 years	Male	Black	8070/3: Squamous cell carcinoma, NOS	Unclassified	154	Poorly differentiated; Grade III	Blank(s)	Blank(s)	Blank(s)	Blank(s)	Blank(s)	Blank(s)	Blank(s)	Blank(s)	Blank(s)	Blank(s)	Dead (attributable to this cancer dx)	Alive or dead due to cancer	0	Dead	One primary only	Yes	C15.4-Middle third of esophagus	Blank(s)
1978	56 years	Female	Black	8071/3: Squamous cell carcinoma, keratinizing, NOS	Unclassified	154	Unknown	Blank(s)	Blank(s)	Blank(s)	Blank(s)	Blank(s)	Blank(s)	Blank(s)	Blank(s)	Blank(s)	Blank(s)	Dead (attributable to this cancer dx)	Alive or dead due to cancer	9	Dead	One primary only	Yes	C15.4-Middle third of esophagus	Blank(s)
1979	68 years	Male	Black	8070/3: Squamous cell carcinoma, NOS	Unclassified	153	Poorly differentiated; Grade III	Blank(s)	Blank(s)	Blank(s)	Blank(s)	Blank(s)	Blank(s)	Blank(s)	Blank(s)	Blank(s)	Blank(s)	Dead (attributable to this cancer dx)	Alive or dead due to cancer	3	Dead	One primary only	Yes	C15.3-Upper third of esophagus	Blank(s)
1976	66 years	Male	Black	8070/3: Squamous cell carcinoma, NOS	Unclassified	154	Well differentiated; Grade I	Blank(s)	Blank(s)	Blank(s)	Blank(s)	Blank(s)	Blank(s)	Blank(s)	Blank(s)	Blank(s)	Blank(s)	Dead (attributable to this cancer dx)	Alive or dead due to cancer	4	Dead	One primary only	Yes	C15.4-Middle third of esophagus	Blank(s)
1976	49 years	Female	White	8070/3: Squamous cell carcinoma, NOS	Unclassified	155	Moderately differentiated; Grade II	Blank(s)	Blank(s)	Blank(s)	Blank(s)	Blank(s)	Blank(s)	Blank(s)	Blank(s)	Blank(s)	Blank(s)	Dead (attributable to this cancer dx)	Alive or dead due to cancer	4	Dead	One primary only	Yes	C15.5-Lower third of esophagus	Blank(s)
1979	56 years	Male	Black	8070/3: Squamous cell carcinoma, NOS	Unclassified	155	Moderately differentiated; Grade II	Blank(s)	Blank(s)	Blank(s)	Blank(s)	Blank(s)	Blank(s)	Blank(s)	Blank(s)	Blank(s)	Blank(s)	Dead (attributable to this cancer dx)	Alive or dead due to cancer	8	Dead	One primary only	Yes	C15.5-Lower third of esophagus	Blank(s)
1980	70 years	Male	Asian or Pacific Islander	8070/3: Squamous cell carcinoma, NOS	Unclassified	154	Moderately differentiated; Grade II	Blank(s)	Blank(s)	Blank(s)	Blank(s)	Blank(s)	Blank(s)	Blank(s)	Blank(s)	Blank(s)	Blank(s)	Dead (attributable to this cancer dx)	Alive or dead due to cancer	1	Dead	One primary only	Yes	C15.4-Middle third of esophagus	Blank(s)
1977	52 years	Male	Black	8070/3: Squamous cell carcinoma, NOS	Unclassified	154	Unknown	Blank(s)	Blank(s)	Blank(s)	Blank(s)	Blank(s)	Blank(s)	Blank(s)	Blank(s)	Blank(s)	Blank(s)	Dead (attributable to this cancer dx)	Alive or dead due to cancer	3	Dead	One primary only	Yes	C15.4-Middle third of esophagus	Blank(s)
1980	49 years	Male	Black	8000/3: Neoplasm, malignant	Unclassified	154	Unknown	Blank(s)	Blank(s)	Blank(s)	Blank(s)	Blank(s)	Blank(s)	Blank(s)	Blank(s)	Blank(s)	Blank(s)	Dead (attributable to this cancer dx)	Alive or dead due to cancer	3	Dead	One primary only	Yes	C15.4-Middle third of esophagus	Blank(s)
1977	85+ years	Male	White	8070/3: Squamous cell carcinoma, NOS	Unclassified	154	Moderately differentiated; Grade II	Blank(s)	Blank(s)	Blank(s)	Blank(s)	Blank(s)	Blank(s)	Blank(s)	Blank(s)	Blank(s)	Blank(s)	Dead (attributable to this cancer dx)	Alive or dead due to cancer	3	Dead	One primary only	Yes	C15.4-Middle third of esophagus	Blank(s)
1977	65 years	Male	Black	8070/3: Squamous cell carcinoma, NOS	Unclassified	154	Moderately differentiated; Grade II	Blank(s)	Blank(s)	Blank(s)	Blank(s)	Blank(s)	Blank(s)	Blank(s)	Blank(s)	Blank(s)	Blank(s)	Dead (attributable to this cancer dx)	Alive or dead due to cancer	4	Dead	One primary only	Yes	C15.4-Middle third of esophagus	Blank(s)
1985	69 years	Female	White	8072/3: Squamous cell carcinoma, large cell, nonkeratinizing, NOS	Unclassified	159	Unknown	Blank(s)	Blank(s)	Blank(s)	Blank(s)	Blank(s)	Blank(s)	Blank(s)	Blank(s)	Blank(s)	Blank(s)	Dead (attributable to this cancer dx)	Alive or dead due to cancer	6	Dead	2nd of 2 or more primaries	No	C15.9-Esophagus, NOS	Blank(s)
1979	63 years	Male	White	8070/3: Squamous cell carcinoma, NOS	Unclassified	155	Poorly differentiated; Grade III	Blank(s)	Blank(s)	Blank(s)	Blank(s)	Blank(s)	Blank(s)	Blank(s)	Blank(s)	Blank(s)	Blank(s)	Alive or dead of other cause	Dead (attributable to causes other than this cancer dx)	52	Dead	One primary only	Yes	C15.5-Lower third of esophagus	Blank(s)
1976	54 years	Male	White	8070/3: Squamous cell carcinoma, NOS	Unclassified	154	Unknown	Blank(s)	Blank(s)	Blank(s)	Blank(s)	Blank(s)	Blank(s)	Blank(s)	Blank(s)	Blank(s)	Blank(s)	Dead (attributable to this cancer dx)	Alive or dead due to cancer	2	Dead	One primary only	Yes	C15.4-Middle third of esophagus	Blank(s)
1978	58 years	Male	Black	8070/3: Squamous cell carcinoma, NOS	Unclassified	154	Poorly differentiated; Grade III	Blank(s)	Blank(s)	Blank(s)	Blank(s)	Blank(s)	Blank(s)	Blank(s)	Blank(s)	Blank(s)	Blank(s)	Dead (attributable to this cancer dx)	Alive or dead due to cancer	8	Dead	One primary only	Yes	C15.4-Middle third of esophagus	Blank(s)
1975	61 years	Female	White	8070/3: Squamous cell carcinoma, NOS	Unclassified	153	Unknown	Blank(s)	Blank(s)	Blank(s)	Blank(s)	Blank(s)	Blank(s)	Blank(s)	Blank(s)	Blank(s)	Blank(s)	Dead (attributable to this cancer dx)	Alive or dead due to cancer	17	Dead	One primary only	Yes	C15.3-Upper third of esophagus	Blank(s)
1981	61 years	Female	White	8070/3: Squamous cell carcinoma, NOS	Unclassified	155	Moderately differentiated; Grade II	Blank(s)	Blank(s)	Blank(s)	Blank(s)	Blank(s)	Blank(s)	Blank(s)	Blank(s)	Blank(s)	Blank(s)	Dead (attributable to this cancer dx)	Alive or dead due to cancer	10	Dead	One primary only	Yes	C15.5-Lower third of esophagus	Blank(s)
1975	70 years	Male	White	8070/3: Squamous cell carcinoma, NOS	Unclassified	155	Unknown	Blank(s)	Blank(s)	Blank(s)	Blank(s)	Blank(s)	Blank(s)	Blank(s)	Blank(s)	Blank(s)	Blank(s)	Dead (attributable to this cancer dx)	Alive or dead due to cancer	20	Dead	One primary only	Yes	C15.5-Lower third of esophagus	Blank(s)
1975	77 years	Female	White	8070/3: Squamous cell carcinoma, NOS	Unclassified	155	Well differentiated; Grade I	Blank(s)	Blank(s)	Blank(s)	Blank(s)	Blank(s)	Blank(s)	Blank(s)	Blank(s)	Blank(s)	Blank(s)	Dead (attributable to this cancer dx)	Alive or dead due to cancer	26	Dead	One primary only	Yes	C15.5-Lower third of esophagus	Blank(s)
1977	67 years	Male	White	8071/3: Squamous cell carcinoma, keratinizing, NOS	Unclassified	154	Unknown	Blank(s)	Blank(s)	Blank(s)	Blank(s)	Blank(s)	Blank(s)	Blank(s)	Blank(s)	Blank(s)	Blank(s)	Dead (attributable to this cancer dx)	Alive or dead due to cancer	17	Dead	One primary only	Yes	C15.4-Middle third of esophagus	Blank(s)
1994	66 years	Male	White	8010/3: Carcinoma, NOS	Unclassified	155	Unknown	Blank(s)	Blank(s)	Blank(s)	Blank(s)	Blank(s)	Blank(s)	Blank(s)	Blank(s)	Blank(s)	Blank(s)	Dead (attributable to this cancer dx)	Alive or dead due to cancer	10	Dead	2nd of 2 or more primaries	No	C15.5-Lower third of esophagus	Blank(s)
2001	78 years	Male	Asian or Pacific Islander	8140/3: Adenocarcinoma, NOS	Unclassified	155	Moderately differentiated; Grade II	Blank(s)	Blank(s)	Blank(s)	Blank(s)	Blank(s)	Blank(s)	Blank(s)	Blank(s)	Blank(s)	Blank(s)	Dead (attributable to this cancer dx)	Alive or dead due to cancer	8	Dead	3rd of 3 or more primaries	No	C15.5-Lower third of esophagus	0
1977	69 years	Male	White	8070/3: Squamous cell carcinoma, NOS	Unclassified	154	Moderately differentiated; Grade II	Blank(s)	Blank(s)	Blank(s)	Blank(s)	Blank(s)	Blank(s)	Blank(s)	Blank(s)	Blank(s)	Blank(s)	Dead (attributable to this cancer dx)	Alive or dead due to cancer	4	Dead	One primary only	Yes	C15.4-Middle third of esophagus	Blank(s)
1981	73 years	Female	White	8010/3: Carcinoma, NOS	Unclassified	159	Unknown	Blank(s)	Blank(s)	Blank(s)	Blank(s)	Blank(s)	Blank(s)	Blank(s)	Blank(s)	Blank(s)	Blank(s)	Dead (attributable to this cancer dx)	Alive or dead due to cancer	0	Dead	One primary only	Yes	C15.9-Esophagus, NOS	Blank(s)
1978	68 years	Female	White	8070/3: Squamous cell carcinoma, NOS	Unclassified	154	Moderately differentiated; Grade II	Blank(s)	Blank(s)	Blank(s)	Blank(s)	Blank(s)	Blank(s)	Blank(s)	Blank(s)	Blank(s)	Blank(s)	Dead (attributable to this cancer dx)	Alive or dead due to cancer	6	Dead	1st of 2 or more primaries	Yes	C15.4-Middle third of esophagus	Blank(s)
1980	49 years	Male	White	8140/3: Adenocarcinoma, NOS	Unclassified	154	Unknown	Blank(s)	Blank(s)	Blank(s)	Blank(s)	Blank(s)	Blank(s)	Blank(s)	Blank(s)	Blank(s)	Blank(s)	Dead (attributable to this cancer dx)	Alive or dead due to cancer	0	Dead	One primary only	Yes	C15.4-Middle third of esophagus	Blank(s)
1976	79 years	Female	White	8070/3: Squamous cell carcinoma, NOS	Unclassified	154	Well differentiated; Grade I	Blank(s)	Blank(s)	Blank(s)	Blank(s)	Blank(s)	Blank(s)	Blank(s)	Blank(s)	Blank(s)	Blank(s)	Alive or dead of other cause	Dead (attributable to causes other than this cancer dx)	11	Dead	2nd of 2 or more primaries	No	C15.4-Middle third of esophagus	Blank(s)
1976	85+ years	Female	White	8070/3: Squamous cell carcinoma, NOS	Unclassified	155	Unknown	Blank(s)	Blank(s)	Blank(s)	Blank(s)	Blank(s)	Blank(s)	Blank(s)	Blank(s)	Blank(s)	Blank(s)	Dead (missing/unknown COD)	Dead (missing/unknown COD)	10	Dead	One primary only	Yes	C15.5-Lower third of esophagus	Blank(s)
1980	64 years	Male	Black	8070/3: Squamous cell carcinoma, NOS	Unclassified	154	Moderately differentiated; Grade II	Blank(s)	Blank(s)	Blank(s)	Blank(s)	Blank(s)	Blank(s)	Blank(s)	Blank(s)	Blank(s)	Blank(s)	Dead (attributable to this cancer dx)	Alive or dead due to cancer	20	Dead	One primary only	Yes	C15.4-Middle third of esophagus	Blank(s)
1980	56 years	Male	Black	8070/3: Squamous cell carcinoma, NOS	Unclassified	154	Unknown	Blank(s)	Blank(s)	Blank(s)	Blank(s)	Blank(s)	Blank(s)	Blank(s)	Blank(s)	Blank(s)	Blank(s)	Dead (attributable to this cancer dx)	Alive or dead due to cancer	2	Dead	One primary only	Yes	C15.4-Middle third of esophagus	Blank(s)
1977	64 years	Male	White	8070/3: Squamous cell carcinoma, NOS	Unclassified	153	Unknown	Blank(s)	Blank(s)	Blank(s)	Blank(s)	Blank(s)	Blank(s)	Blank(s)	Blank(s)	Blank(s)	Blank(s)	Dead (attributable to this cancer dx)	Alive or dead due to cancer	8	Dead	One primary only	Yes	C15.3-Upper third of esophagus	Blank(s)
1977	69 years	Female	White	8980/3: Carcinosarcoma, NOS	Unclassified	154	Unknown	Blank(s)	Blank(s)	Blank(s)	Blank(s)	Blank(s)	Blank(s)	Blank(s)	Blank(s)	Blank(s)	Blank(s)	Dead (attributable to this cancer dx)	Alive or dead due to cancer	17	Dead	One primary only	Yes	C15.4-Middle third of esophagus	Blank(s)
1986	61 years	Female	Black	8070/3: Squamous cell carcinoma, NOS	Unclassified	150	Moderately differentiated; Grade II	Blank(s)	Blank(s)	Blank(s)	Blank(s)	Blank(s)	Blank(s)	Blank(s)	Blank(s)	Blank(s)	Blank(s)	Dead (attributable to this cancer dx)	Alive or dead due to cancer	2	Dead	3rd of 3 or more primaries	No	C15.0-Cervical esophagus	Blank(s)
1976	68 years	Male	White	8070/3: Squamous cell carcinoma, NOS	Unclassified	153	Unknown	Blank(s)	Blank(s)	Blank(s)	Blank(s)	Blank(s)	Blank(s)	Blank(s)	Blank(s)	Blank(s)	Blank(s)	Dead (attributable to this cancer dx)	Alive or dead due to cancer	10	Dead	One primary only	Yes	C15.3-Upper third of esophagus	Blank(s)
1975	68 years	Female	White	8070/3: Squamous cell carcinoma, NOS	Unclassified	153	Unknown	Blank(s)	Blank(s)	Blank(s)	Blank(s)	Blank(s)	Blank(s)	Blank(s)	Blank(s)	Blank(s)	Blank(s)	Alive or dead of other cause	Dead (attributable to causes other than this cancer dx)	172	Dead	One primary only	Yes	C15.3-Upper third of esophagus	Blank(s)
1976	63 years	Male	White	8070/3: Squamous cell carcinoma, NOS	Unclassified	158	Poorly differentiated; Grade III	Blank(s)	Blank(s)	Blank(s)	Blank(s)	Blank(s)	Blank(s)	Blank(s)	Blank(s)	Blank(s)	Blank(s)	Dead (attributable to this cancer dx)	Alive or dead due to cancer	2	Dead	One primary only	Yes	C15.8-Overlapping lesion of esophagus	Blank(s)
1988	80 years	Male	White	8070/3: Squamous cell carcinoma, NOS	Unclassified	155	Unknown	Blank(s)	Blank(s)	Blank(s)	Blank(s)	Blank(s)	Blank(s)	Blank(s)	Blank(s)	Blank(s)	Blank(s)	Alive or dead of other cause	Dead (attributable to causes other than this cancer dx)	4	Dead	2nd of 2 or more primaries	No	C15.5-Lower third of esophagus	Blank(s)
1976	70 years	Female	White	8070/3: Squamous cell carcinoma, NOS	Unclassified	154	Poorly differentiated; Grade III	Blank(s)	Blank(s)	Blank(s)	Blank(s)	Blank(s)	Blank(s)	Blank(s)	Blank(s)	Blank(s)	Blank(s)	Dead (attributable to this cancer dx)	Alive or dead due to cancer	6	Dead	One primary only	Yes	C15.4-Middle third of esophagus	Blank(s)
1979	60 years	Male	White	8070/3: Squamous cell carcinoma, NOS	Unclassified	150	Moderately differentiated; Grade II	Blank(s)	Blank(s)	Blank(s)	Blank(s)	Blank(s)	Blank(s)	Blank(s)	Blank(s)	Blank(s)	Blank(s)	Dead (attributable to this cancer dx)	Alive or dead due to cancer	0	Dead	2nd of 2 or more primaries	No	C15.0-Cervical esophagus	Blank(s)
1980	60 years	Male	Black	8070/3: Squamous cell carcinoma, NOS	Unclassified	154	Unknown	Blank(s)	Blank(s)	Blank(s)	Blank(s)	Blank(s)	Blank(s)	Blank(s)	Blank(s)	Blank(s)	Blank(s)	Dead (attributable to this cancer dx)	Alive or dead due to cancer	4	Dead	One primary only	Yes	C15.4-Middle third of esophagus	Blank(s)
1979	61 years	Male	Black	8070/3: Squamous cell carcinoma, NOS	Unclassified	154	Poorly differentiated; Grade III	Blank(s)	Blank(s)	Blank(s)	Blank(s)	Blank(s)	Blank(s)	Blank(s)	Blank(s)	Blank(s)	Blank(s)	Dead (attributable to this cancer dx)	Alive or dead due to cancer	9	Dead	One primary only	Yes	C15.4-Middle third of esophagus	Blank(s)
1976	62 years	Male	White	8010/3: Carcinoma, NOS	Unclassified	151	Unknown	Blank(s)	Blank(s)	Blank(s)	Blank(s)	Blank(s)	Blank(s)	Blank(s)	Blank(s)	Blank(s)	Blank(s)	Dead (attributable to this cancer dx)	Alive or dead due to cancer	4	Dead	One primary only	Yes	C15.1-Thoracic esophagus	Blank(s)
1979	74 years	Female	White	8070/3: Squamous cell carcinoma, NOS	Unclassified	151	Unknown	Blank(s)	Blank(s)	Blank(s)	Blank(s)	Blank(s)	Blank(s)	Blank(s)	Blank(s)	Blank(s)	Blank(s)	Dead (attributable to this cancer dx)	Alive or dead due to cancer	4	Dead	One primary only	Yes	C15.1-Thoracic esophagus	Blank(s)
1977	59 years	Female	Black	8070/3: Squamous cell carcinoma, NOS	Unclassified	155	Unknown	Blank(s)	Blank(s)	Blank(s)	Blank(s)	Blank(s)	Blank(s)	Blank(s)	Blank(s)	Blank(s)	Blank(s)	Dead (attributable to this cancer dx)	Alive or dead due to cancer	1	Dead	One primary only	Yes	C15.5-Lower third of esophagus	Blank(s)
1980	70 years	Male	White	8140/3: Adenocarcinoma, NOS	Unclassified	154	Poorly differentiated; Grade III	Blank(s)	Blank(s)	Blank(s)	Blank(s)	Blank(s)	Blank(s)	Blank(s)	Blank(s)	Blank(s)	Blank(s)	Dead (attributable to this cancer dx)	Alive or dead due to cancer	2	Dead	One primary only	Yes	C15.4-Middle third of esophagus	Blank(s)
1980	57 years	Female	White	8070/3: Squamous cell carcinoma, NOS	Unclassified	155	Moderately differentiated; Grade II	Blank(s)	Blank(s)	Blank(s)	Blank(s)	Blank(s)	Blank(s)	Blank(s)	Blank(s)	Blank(s)	Blank(s)	Dead (attributable to this cancer dx)	Alive or dead due to cancer	10	Dead	One primary only	Yes	C15.5-Lower third of esophagus	Blank(s)
1977	48 years	Female	Black	8070/3: Squamous cell carcinoma, NOS	Unclassified	154	Moderately differentiated; Grade II	Blank(s)	Blank(s)	Blank(s)	Blank(s)	Blank(s)	Blank(s)	Blank(s)	Blank(s)	Blank(s)	Blank(s)	Dead (attributable to this cancer dx)	Alive or dead due to cancer	4	Dead	One primary only	Yes	C15.4-Middle third of esophagus	Blank(s)
1976	83 years	Female	White	8070/3: Squamous cell carcinoma, NOS	Unclassified	155	Poorly differentiated; Grade III	Blank(s)	Blank(s)	Blank(s)	Blank(s)	Blank(s)	Blank(s)	Blank(s)	Blank(s)	Blank(s)	Blank(s)	Dead (attributable to this cancer dx)	Alive or dead due to cancer	2	Dead	One primary only	Yes	C15.5-Lower third of esophagus	Blank(s)
1976	64 years	Male	White	8070/3: Squamous cell carcinoma, NOS	Unclassified	153	Moderately differentiated; Grade II	Blank(s)	Blank(s)	Blank(s)	Blank(s)	Blank(s)	Blank(s)	Blank(s)	Blank(s)	Blank(s)	Blank(s)	Dead (attributable to this cancer dx)	Alive or dead due to cancer	9	Dead	One primary only	Yes	C15.3-Upper third of esophagus	Blank(s)
2013	82 years	Female	White	8070/3: Squamous cell carcinoma, NOS	Unclassified	153	Unknown	19	T3	N1	M0	Blank(s)	Blank(s)	Blank(s)	Blank(s)	Blank(s)	Blank(s)	Dead (attributable to this cancer dx)	Alive or dead due to cancer	15	Dead	2nd of 2 or more primaries	No	C15.3-Upper third of esophagus	0
1976	47 years	Male	White	8070/3: Squamous cell carcinoma, NOS	Unclassified	158	Poorly differentiated; Grade III	Blank(s)	Blank(s)	Blank(s)	Blank(s)	Blank(s)	Blank(s)	Blank(s)	Blank(s)	Blank(s)	Blank(s)	Dead (attributable to this cancer dx)	Alive or dead due to cancer	15	Dead	One primary only	Yes	C15.8-Overlapping lesion of esophagus	Blank(s)
1979	60 years	Female	Black	8070/3: Squamous cell carcinoma, NOS	Unclassified	154	Unknown	Blank(s)	Blank(s)	Blank(s)	Blank(s)	Blank(s)	Blank(s)	Blank(s)	Blank(s)	Blank(s)	Blank(s)	Dead (attributable to this cancer dx)	Alive or dead due to cancer	5	Dead	One primary only	Yes	C15.4-Middle third of esophagus	Blank(s)
1975	57 years	Female	White	8070/3: Squamous cell carcinoma, NOS	Unclassified	154	Unknown	Blank(s)	Blank(s)	Blank(s)	Blank(s)	Blank(s)	Blank(s)	Blank(s)	Blank(s)	Blank(s)	Blank(s)	Dead (attributable to this cancer dx)	Alive or dead due to cancer	6	Dead	One primary only	Yes	C15.4-Middle third of esophagus	Blank(s)
1975	85+ years	Female	White	8010/3: Carcinoma, NOS	Unclassified	154	Poorly differentiated; Grade III	Blank(s)	Blank(s)	Blank(s)	Blank(s)	Blank(s)	Blank(s)	Blank(s)	Blank(s)	Blank(s)	Blank(s)	Dead (attributable to this cancer dx)	Alive or dead due to cancer	5	Dead	One primary only	Yes	C15.4-Middle third of esophagus	Blank(s)
1976	59 years	Female	White	8070/3: Squamous cell carcinoma, NOS	Unclassified	154	Poorly differentiated; Grade III	Blank(s)	Blank(s)	Blank(s)	Blank(s)	Blank(s)	Blank(s)	Blank(s)	Blank(s)	Blank(s)	Blank(s)	Dead (attributable to this cancer dx)	Alive or dead due to cancer	40	Dead	One primary only	Yes	C15.4-Middle third of esophagus	Blank(s)
1976	59 years	Male	White	8070/3: Squamous cell carcinoma, NOS	Unclassified	150	Moderately differentiated; Grade II	Blank(s)	Blank(s)	Blank(s)	Blank(s)	Blank(s)	Blank(s)	Blank(s)	Blank(s)	Blank(s)	Blank(s)	Alive or dead of other cause	Dead (attributable to causes other than this cancer dx)	67	Dead	1st of 2 or more primaries	Yes	C15.0-Cervical esophagus	Blank(s)
1975	79 years	Male	White	8070/3: Squamous cell carcinoma, NOS	Unclassified	154	Undifferentiated; anaplastic; Grade IV	Blank(s)	Blank(s)	Blank(s)	Blank(s)	Blank(s)	Blank(s)	Blank(s)	Blank(s)	Blank(s)	Blank(s)	Dead (attributable to this cancer dx)	Alive or dead due to cancer	5	Dead	One primary only	Yes	C15.4-Middle third of esophagus	Blank(s)
1979	73 years	Male	White	8070/3: Squamous cell carcinoma, NOS	Unclassified	153	Poorly differentiated; Grade III	Blank(s)	Blank(s)	Blank(s)	Blank(s)	Blank(s)	Blank(s)	Blank(s)	Blank(s)	Blank(s)	Blank(s)	Alive or dead of other cause	Dead (attributable to causes other than this cancer dx)	11	Dead	One primary only	Yes	C15.3-Upper third of esophagus	Blank(s)
1980	77 years	Female	White	8070/3: Squamous cell carcinoma, NOS	Unclassified	155	Moderately differentiated; Grade II	Blank(s)	Blank(s)	Blank(s)	Blank(s)	Blank(s)	Blank(s)	Blank(s)	Blank(s)	Blank(s)	Blank(s)	Alive or dead of other cause	Dead (attributable to causes other than this cancer dx)	19	Dead	One primary only	Yes	C15.5-Lower third of esophagus	Blank(s)
1980	67 years	Male	White	8070/3: Squamous cell carcinoma, NOS	Unclassified	153	Poorly differentiated; Grade III	Blank(s)	Blank(s)	Blank(s)	Blank(s)	Blank(s)	Blank(s)	Blank(s)	Blank(s)	Blank(s)	Blank(s)	Dead (attributable to this cancer dx)	Alive or dead due to cancer	0	Dead	One primary only	Yes	C15.3-Upper third of esophagus	Blank(s)
1988	63 years	Male	White	8140/3: Adenocarcinoma, NOS	Unclassified	155	Poorly differentiated; Grade III	Blank(s)	Blank(s)	Blank(s)	Blank(s)	Blank(s)	Blank(s)	Blank(s)	Blank(s)	Blank(s)	Blank(s)	Dead (attributable to this cancer dx)	Alive or dead due to cancer	1	Dead	2nd of 2 or more primaries	No	C15.5-Lower third of esophagus	Blank(s)
1981	82 years	Female	Black	8070/3: Squamous cell carcinoma, NOS	Unclassified	154	Well differentiated; Grade I	Blank(s)	Blank(s)	Blank(s)	Blank(s)	Blank(s)	Blank(s)	Blank(s)	Blank(s)	Blank(s)	Blank(s)	Dead (attributable to this cancer dx)	Alive or dead due to cancer	68	Dead	One primary only	Yes	C15.4-Middle third of esophagus	Blank(s)
1982	74 years	Female	White	8070/3: Squamous cell carcinoma, NOS	Unclassified	154	Poorly differentiated; Grade III	Blank(s)	Blank(s)	Blank(s)	Blank(s)	Blank(s)	Blank(s)	Blank(s)	Blank(s)	Blank(s)	Blank(s)	Dead (attributable to this cancer dx)	Alive or dead due to cancer	16	Dead	2nd of 2 or more primaries	No	C15.4-Middle third of esophagus	Blank(s)
1975	75 years	Female	White	8010/3: Carcinoma, NOS	Unclassified	159	Unknown	Blank(s)	Blank(s)	Blank(s)	Blank(s)	Blank(s)	Blank(s)	Blank(s)	Blank(s)	Blank(s)	Blank(s)	Dead (attributable to this cancer dx)	Alive or dead due to cancer	1	Dead	One primary only	Yes	C15.9-Esophagus, NOS	Blank(s)
1985	85+ years	Female	White	8070/3: Squamous cell carcinoma, NOS	Unclassified	153	Unknown	Blank(s)	Blank(s)	Blank(s)	Blank(s)	Blank(s)	Blank(s)	Blank(s)	Blank(s)	Blank(s)	Blank(s)	Dead (attributable to this cancer dx)	Alive or dead due to cancer	15	Dead	2nd of 2 or more primaries	No	C15.3-Upper third of esophagus	Blank(s)
1976	74 years	Female	Black	8071/3: Squamous cell carcinoma, keratinizing, NOS	Unclassified	153	Unknown	Blank(s)	Blank(s)	Blank(s)	Blank(s)	Blank(s)	Blank(s)	Blank(s)	Blank(s)	Blank(s)	Blank(s)	Dead (missing/unknown COD)	Dead (missing/unknown COD)	41	Dead	One primary only	Yes	C15.3-Upper third of esophagus	Blank(s)
1978	85+ years	Female	White	8070/3: Squamous cell carcinoma, NOS	Unclassified	154	Unknown	Blank(s)	Blank(s)	Blank(s)	Blank(s)	Blank(s)	Blank(s)	Blank(s)	Blank(s)	Blank(s)	Blank(s)	Dead (attributable to this cancer dx)	Alive or dead due to cancer	8	Dead	One primary only	Yes	C15.4-Middle third of esophagus	Blank(s)
1979	57 years	Female	Black	8070/3: Squamous cell carcinoma, NOS	Unclassified	150	Moderately differentiated; Grade II	Blank(s)	Blank(s)	Blank(s)	Blank(s)	Blank(s)	Blank(s)	Blank(s)	Blank(s)	Blank(s)	Blank(s)	Dead (attributable to this cancer dx)	Alive or dead due to cancer	3	Dead	One primary only	Yes	C15.0-Cervical esophagus	Blank(s)
1980	72 years	Male	Black	8071/3: Squamous cell carcinoma, keratinizing, NOS	Unclassified	150	Unknown	Blank(s)	Blank(s)	Blank(s)	Blank(s)	Blank(s)	Blank(s)	Blank(s)	Blank(s)	Blank(s)	Blank(s)	Dead (attributable to this cancer dx)	Alive or dead due to cancer	6	Dead	One primary only	Yes	C15.0-Cervical esophagus	Blank(s)
1987	84 years	Female	White	8070/3: Squamous cell carcinoma, NOS	Unclassified	154	Moderately differentiated; Grade II	Blank(s)	Blank(s)	Blank(s)	Blank(s)	Blank(s)	Blank(s)	Blank(s)	Blank(s)	Blank(s)	Blank(s)	Dead (attributable to this cancer dx)	Alive or dead due to cancer	1	Dead	3rd of 3 or more primaries	No	C15.4-Middle third of esophagus	Blank(s)
1975	53 years	Male	Black	8070/3: Squamous cell carcinoma, NOS	Unclassified	154	Undifferentiated; anaplastic; Grade IV	Blank(s)	Blank(s)	Blank(s)	Blank(s)	Blank(s)	Blank(s)	Blank(s)	Blank(s)	Blank(s)	Blank(s)	Dead (attributable to this cancer dx)	Alive or dead due to cancer	6	Dead	One primary only	Yes	C15.4-Middle third of esophagus	Blank(s)
1993	61 years	Female	White	8070/3: Squamous cell carcinoma, NOS	Unclassified	154	Poorly differentiated; Grade III	Blank(s)	Blank(s)	Blank(s)	Blank(s)	Blank(s)	Blank(s)	Blank(s)	Blank(s)	Blank(s)	Blank(s)	Dead (attributable to this cancer dx)	Alive or dead due to cancer	19	Dead	3rd of 3 or more primaries	No	C15.4-Middle third of esophagus	Blank(s)
1978	44 years	Female	Black	8070/3: Squamous cell carcinoma, NOS	Unclassified	154	Unknown	Blank(s)	Blank(s)	Blank(s)	Blank(s)	Blank(s)	Blank(s)	Blank(s)	Blank(s)	Blank(s)	Blank(s)	Dead (attributable to this cancer dx)	Alive or dead due to cancer	3	Dead	One primary only	Yes	C15.4-Middle third of esophagus	Blank(s)
1976	51 years	Female	White	8071/3: Squamous cell carcinoma, keratinizing, NOS	Unclassified	154	Well differentiated; Grade I	Blank(s)	Blank(s)	Blank(s)	Blank(s)	Blank(s)	Blank(s)	Blank(s)	Blank(s)	Blank(s)	Blank(s)	Dead (attributable to this cancer dx)	Alive or dead due to cancer	9	Dead	One primary only	Yes	C15.4-Middle third of esophagus	Blank(s)
1976	69 years	Male	Black	8070/3: Squamous cell carcinoma, NOS	Unclassified	155	Poorly differentiated; Grade III	Blank(s)	Blank(s)	Blank(s)	Blank(s)	Blank(s)	Blank(s)	Blank(s)	Blank(s)	Blank(s)	Blank(s)	Dead (attributable to this cancer dx)	Alive or dead due to cancer	1	Dead	One primary only	Yes	C15.5-Lower third of esophagus	Blank(s)
1976	67 years	Female	White	8070/3: Squamous cell carcinoma, NOS	Unclassified	155	Well differentiated; Grade I	Blank(s)	Blank(s)	Blank(s)	Blank(s)	Blank(s)	Blank(s)	Blank(s)	Blank(s)	Blank(s)	Blank(s)	Dead (attributable to this cancer dx)	Alive or dead due to cancer	22	Dead	One primary only	Yes	C15.5-Lower third of esophagus	Blank(s)
1987	62 years	Female	White	8070/3: Squamous cell carcinoma, NOS	Unclassified	155	Moderately differentiated; Grade II	Blank(s)	Blank(s)	Blank(s)	Blank(s)	Blank(s)	Blank(s)	Blank(s)	Blank(s)	Blank(s)	Blank(s)	Dead (attributable to this cancer dx)	Alive or dead due to cancer	41	Dead	2nd of 2 or more primaries	No	C15.5-Lower third of esophagus	Blank(s)
1975	70 years	Male	White	8070/3: Squamous cell carcinoma, NOS	Unclassified	153	Poorly differentiated; Grade III	Blank(s)	Blank(s)	Blank(s)	Blank(s)	Blank(s)	Blank(s)	Blank(s)	Blank(s)	Blank(s)	Blank(s)	Alive or dead of other cause	Dead (attributable to causes other than this cancer dx)	11	Dead	One primary only	Yes	C15.3-Upper third of esophagus	Blank(s)
1980	85+ years	Male	Asian or Pacific Islander	8010/3: Carcinoma, NOS	Unclassified	154	Unknown	Blank(s)	Blank(s)	Blank(s)	Blank(s)	Blank(s)	Blank(s)	Blank(s)	Blank(s)	Blank(s)	Blank(s)	Dead (attributable to this cancer dx)	Alive or dead due to cancer	3	Dead	One primary only	Yes	C15.4-Middle third of esophagus	Blank(s)
1979	67 years	Female	White	8070/3: Squamous cell carcinoma, NOS	Unclassified	154	Unknown	Blank(s)	Blank(s)	Blank(s)	Blank(s)	Blank(s)	Blank(s)	Blank(s)	Blank(s)	Blank(s)	Blank(s)	Dead (attributable to this cancer dx)	Alive or dead due to cancer	11	Dead	One primary only	Yes	C15.4-Middle third of esophagus	Blank(s)
1981	82 years	Female	White	8560/3: Adenosquamous carcinoma	Unclassified	154	Moderately differentiated; Grade II	Blank(s)	Blank(s)	Blank(s)	Blank(s)	Blank(s)	Blank(s)	Blank(s)	Blank(s)	Blank(s)	Blank(s)	Dead (missing/unknown COD)	Dead (missing/unknown COD)	2	Dead	One primary only	Yes	C15.4-Middle third of esophagus	Blank(s)
1981	80 years	Male	Black	8070/3: Squamous cell carcinoma, NOS	Unclassified	155	Poorly differentiated; Grade III	Blank(s)	Blank(s)	Blank(s)	Blank(s)	Blank(s)	Blank(s)	Blank(s)	Blank(s)	Blank(s)	Blank(s)	Dead (attributable to this cancer dx)	Alive or dead due to cancer	8	Dead	One primary only	Yes	C15.5-Lower third of esophagus	Blank(s)
1989	85+ years	Male	White	8140/3: Adenocarcinoma, NOS	Unclassified	155	Moderately differentiated; Grade II	Blank(s)	Blank(s)	Blank(s)	Blank(s)	Blank(s)	Blank(s)	Blank(s)	Blank(s)	Blank(s)	Blank(s)	Dead (attributable to this cancer dx)	Alive or dead due to cancer	3	Dead	3rd of 3 or more primaries	No	C15.5-Lower third of esophagus	Blank(s)
1975	85+ years	Female	White	8140/3: Adenocarcinoma, NOS	Unclassified	159	Unknown	Blank(s)	Blank(s)	Blank(s)	Blank(s)	Blank(s)	Blank(s)	Blank(s)	Blank(s)	Blank(s)	Blank(s)	Dead (attributable to this cancer dx)	Alive or dead due to cancer	1	Dead	One primary only	Yes	C15.9-Esophagus, NOS	Blank(s)
1980	71 years	Male	Black	8070/3: Squamous cell carcinoma, NOS	Unclassified	154	Moderately differentiated; Grade II	Blank(s)	Blank(s)	Blank(s)	Blank(s)	Blank(s)	Blank(s)	Blank(s)	Blank(s)	Blank(s)	Blank(s)	Dead (attributable to this cancer dx)	Alive or dead due to cancer	3	Dead	2nd of 2 or more primaries	No	C15.4-Middle third of esophagus	Blank(s)
1976	69 years	Male	White	8070/3: Squamous cell carcinoma, NOS	Unclassified	154	Unknown	Blank(s)	Blank(s)	Blank(s)	Blank(s)	Blank(s)	Blank(s)	Blank(s)	Blank(s)	Blank(s)	Blank(s)	Dead (attributable to this cancer dx)	Alive or dead due to cancer	6	Dead	One primary only	Yes	C15.4-Middle third of esophagus	Blank(s)
1982	54 years	Male	White	8140/3: Adenocarcinoma, NOS	Unclassified	155	Poorly differentiated; Grade III	Blank(s)	Blank(s)	Blank(s)	Blank(s)	Blank(s)	Blank(s)	Blank(s)	Blank(s)	Blank(s)	Blank(s)	Dead (attributable to this cancer dx)	Alive or dead due to cancer	2	Dead	2nd of 2 or more primaries	No	C15.5-Lower third of esophagus	Blank(s)
1975	62 years	Female	White	8070/3: Squamous cell carcinoma, NOS	Unclassified	153	Poorly differentiated; Grade III	Blank(s)	Blank(s)	Blank(s)	Blank(s)	Blank(s)	Blank(s)	Blank(s)	Blank(s)	Blank(s)	Blank(s)	Dead (attributable to this cancer dx)	Alive or dead due to cancer	15	Dead	One primary only	Yes	C15.3-Upper third of esophagus	Blank(s)
1975	83 years	Female	White	8010/3: Carcinoma, NOS	Unclassified	154	Unknown	Blank(s)	Blank(s)	Blank(s)	Blank(s)	Blank(s)	Blank(s)	Blank(s)	Blank(s)	Blank(s)	Blank(s)	Alive or dead of other cause	Dead (attributable to causes other than this cancer dx)	0	Dead	One primary only	Yes	C15.4-Middle third of esophagus	Blank(s)
1979	65 years	Male	Black	8070/3: Squamous cell carcinoma, NOS	Unclassified	154	Well differentiated; Grade I	Blank(s)	Blank(s)	Blank(s)	Blank(s)	Blank(s)	Blank(s)	Blank(s)	Blank(s)	Blank(s)	Blank(s)	Dead (attributable to this cancer dx)	Alive or dead due to cancer	8	Dead	One primary only	Yes	C15.4-Middle third of esophagus	Blank(s)
1978	60 years	Male	White	8140/3: Adenocarcinoma, NOS	Unclassified	155	Undifferentiated; anaplastic; Grade IV	Blank(s)	Blank(s)	Blank(s)	Blank(s)	Blank(s)	Blank(s)	Blank(s)	Blank(s)	Blank(s)	Blank(s)	Alive or dead of other cause	Dead (attributable to causes other than this cancer dx)	307	Dead	1st of 2 or more primaries	Yes	C15.5-Lower third of esophagus	Blank(s)
1980	69 years	Male	White	8070/3: Squamous cell carcinoma, NOS	Unclassified	155	Moderately differentiated; Grade II	Blank(s)	Blank(s)	Blank(s)	Blank(s)	Blank(s)	Blank(s)	Blank(s)	Blank(s)	Blank(s)	Blank(s)	Dead (attributable to this cancer dx)	Alive or dead due to cancer	7	Dead	One primary only	Yes	C15.5-Lower third of esophagus	Blank(s)
1976	54 years	Female	White	8070/3: Squamous cell carcinoma, NOS	Unclassified	154	Unknown	Blank(s)	Blank(s)	Blank(s)	Blank(s)	Blank(s)	Blank(s)	Blank(s)	Blank(s)	Blank(s)	Blank(s)	Dead (missing/unknown COD)	Dead (missing/unknown COD)	7	Dead	One primary only	Yes	C15.4-Middle third of esophagus	Blank(s)
1980	79 years	Male	White	8070/3: Squamous cell carcinoma, NOS	Unclassified	154	Poorly differentiated; Grade III	Blank(s)	Blank(s)	Blank(s)	Blank(s)	Blank(s)	Blank(s)	Blank(s)	Blank(s)	Blank(s)	Blank(s)	Dead (attributable to this cancer dx)	Alive or dead due to cancer	17	Dead	One primary only	Yes	C15.4-Middle third of esophagus	Blank(s)
1986	82 years	Female	Black	8070/3: Squamous cell carcinoma, NOS	Unclassified	153	Unknown	Blank(s)	Blank(s)	Blank(s)	Blank(s)	Blank(s)	Blank(s)	Blank(s)	Blank(s)	Blank(s)	Blank(s)	Dead (attributable to this cancer dx)	Alive or dead due to cancer	101	Dead	3rd of 3 or more primaries	No	C15.3-Upper third of esophagus	Blank(s)
1987	59 years	Male	White	8070/3: Squamous cell carcinoma, NOS	Unclassified	151	Moderately differentiated; Grade II	Blank(s)	Blank(s)	Blank(s)	Blank(s)	Blank(s)	Blank(s)	Blank(s)	Blank(s)	Blank(s)	Blank(s)	Dead (attributable to this cancer dx)	Alive or dead due to cancer	1	Dead	2nd of 2 or more primaries	No	C15.1-Thoracic esophagus	Blank(s)
1978	47 years	Female	White	8000/3: Neoplasm, malignant	Unclassified	159	Undifferentiated; anaplastic; Grade IV	Blank(s)	Blank(s)	Blank(s)	Blank(s)	Blank(s)	Blank(s)	Blank(s)	Blank(s)	Blank(s)	Blank(s)	Dead (attributable to this cancer dx)	Alive or dead due to cancer	2	Dead	One primary only	Yes	C15.9-Esophagus, NOS	Blank(s)
1978	66 years	Male	Black	8070/3: Squamous cell carcinoma, NOS	Unclassified	154	Moderately differentiated; Grade II	Blank(s)	Blank(s)	Blank(s)	Blank(s)	Blank(s)	Blank(s)	Blank(s)	Blank(s)	Blank(s)	Blank(s)	Dead (attributable to this cancer dx)	Alive or dead due to cancer	17	Dead	One primary only	Yes	C15.4-Middle third of esophagus	Blank(s)
1981	58 years	Female	Black	8070/3: Squamous cell carcinoma, NOS	Unclassified	155	Moderately differentiated; Grade II	Blank(s)	Blank(s)	Blank(s)	Blank(s)	Blank(s)	Blank(s)	Blank(s)	Blank(s)	Blank(s)	Blank(s)	Dead (attributable to this cancer dx)	Alive or dead due to cancer	10	Dead	One primary only	Yes	C15.5-Lower third of esophagus	Blank(s)
1976	85+ years	Female	White	8070/3: Squamous cell carcinoma, NOS	Unclassified	155	Moderately differentiated; Grade II	Blank(s)	Blank(s)	Blank(s)	Blank(s)	Blank(s)	Blank(s)	Blank(s)	Blank(s)	Blank(s)	Blank(s)	Dead (attributable to this cancer dx)	Alive or dead due to cancer	12	Dead	One primary only	Yes	C15.5-Lower third of esophagus	Blank(s)
1980	74 years	Female	Black	8010/3: Carcinoma, NOS	Unclassified	154	Poorly differentiated; Grade III	Blank(s)	Blank(s)	Blank(s)	Blank(s)	Blank(s)	Blank(s)	Blank(s)	Blank(s)	Blank(s)	Blank(s)	Dead (attributable to this cancer dx)	Alive or dead due to cancer	25	Dead	One primary only	Yes	C15.4-Middle third of esophagus	Blank(s)
1979	58 years	Female	Black	8070/3: Squamous cell carcinoma, NOS	Unclassified	154	Moderately differentiated; Grade II	Blank(s)	Blank(s)	Blank(s)	Blank(s)	Blank(s)	Blank(s)	Blank(s)	Blank(s)	Blank(s)	Blank(s)	Dead (attributable to this cancer dx)	Alive or dead due to cancer	14	Dead	One primary only	Yes	C15.4-Middle third of esophagus	Blank(s)
1978	67 years	Male	White	8070/3: Squamous cell carcinoma, NOS	Unclassified	151	Unknown	Blank(s)	Blank(s)	Blank(s)	Blank(s)	Blank(s)	Blank(s)	Blank(s)	Blank(s)	Blank(s)	Blank(s)	Alive or dead of other cause	Dead (attributable to causes other than this cancer dx)	3	Dead	2nd of 2 or more primaries	No	C15.1-Thoracic esophagus	Blank(s)
1981	72 years	Male	White	8070/3: Squamous cell carcinoma, NOS	Unclassified	154	Poorly differentiated; Grade III	Blank(s)	Blank(s)	Blank(s)	Blank(s)	Blank(s)	Blank(s)	Blank(s)	Blank(s)	Blank(s)	Blank(s)	Dead (attributable to this cancer dx)	Alive or dead due to cancer	0	Dead	One primary only	Yes	C15.4-Middle third of esophagus	Blank(s)
1986	65 years	Female	Black	8070/3: Squamous cell carcinoma, NOS	Unclassified	158	Unknown	Blank(s)	Blank(s)	Blank(s)	Blank(s)	Blank(s)	Blank(s)	Blank(s)	Blank(s)	Blank(s)	Blank(s)	Dead (attributable to this cancer dx)	Alive or dead due to cancer	8	Dead	2nd of 2 or more primaries	No	C15.8-Overlapping lesion of esophagus	Blank(s)
1986	77 years	Male	White	8070/3: Squamous cell carcinoma, NOS	Unclassified	158	Unknown	Blank(s)	Blank(s)	Blank(s)	Blank(s)	Blank(s)	Blank(s)	Blank(s)	Blank(s)	Blank(s)	Blank(s)	Dead (attributable to this cancer dx)	Alive or dead due to cancer	6	Dead	2nd of 2 or more primaries	No	C15.8-Overlapping lesion of esophagus	Blank(s)
1978	49 years	Female	White	8070/3: Squamous cell carcinoma, NOS	Unclassified	159	Unknown	Blank(s)	Blank(s)	Blank(s)	Blank(s)	Blank(s)	Blank(s)	Blank(s)	Blank(s)	Blank(s)	Blank(s)	Dead (attributable to this cancer dx)	Alive or dead due to cancer	Unknown	Dead	One primary only	Yes	C15.9-Esophagus, NOS	Blank(s)
1981	56 years	Female	White	8070/3: Squamous cell carcinoma, NOS	Unclassified	155	Unknown	Blank(s)	Blank(s)	Blank(s)	Blank(s)	Blank(s)	Blank(s)	Blank(s)	Blank(s)	Blank(s)	Blank(s)	Dead (attributable to this cancer dx)	Alive or dead due to cancer	4	Dead	One primary only	Yes	C15.5-Lower third of esophagus	Blank(s)
1981	62 years	Male	White	8481/3: Mucin-producing adenocarcinoma	Unclassified	155	Well differentiated; Grade I	Blank(s)	Blank(s)	Blank(s)	Blank(s)	Blank(s)	Blank(s)	Blank(s)	Blank(s)	Blank(s)	Blank(s)	Dead (attributable to this cancer dx)	Alive or dead due to cancer	7	Dead	One primary only	Yes	C15.5-Lower third of esophagus	Blank(s)
1975	74 years	Male	White	8010/3: Carcinoma, NOS	Unclassified	154	Unknown	Blank(s)	Blank(s)	Blank(s)	Blank(s)	Blank(s)	Blank(s)	Blank(s)	Blank(s)	Blank(s)	Blank(s)	Dead (attributable to this cancer dx)	Alive or dead due to cancer	0	Dead	One primary only	Yes	C15.4-Middle third of esophagus	Blank(s)
1978	62 years	Female	White	8070/3: Squamous cell carcinoma, NOS	Unclassified	150	Unknown	Blank(s)	Blank(s)	Blank(s)	Blank(s)	Blank(s)	Blank(s)	Blank(s)	Blank(s)	Blank(s)	Blank(s)	Dead (attributable to this cancer dx)	Alive or dead due to cancer	1	Dead	2nd of 2 or more primaries	Yes	C15.0-Cervical esophagus	Blank(s)
1979	68 years	Female	White	8070/3: Squamous cell carcinoma, NOS	Unclassified	154	Poorly differentiated; Grade III	Blank(s)	Blank(s)	Blank(s)	Blank(s)	Blank(s)	Blank(s)	Blank(s)	Blank(s)	Blank(s)	Blank(s)	Dead (attributable to this cancer dx)	Alive or dead due to cancer	13	Dead	One primary only	Yes	C15.4-Middle third of esophagus	Blank(s)
1978	85+ years	Male	White	8010/3: Carcinoma, NOS	Unclassified	159	Unknown	Blank(s)	Blank(s)	Blank(s)	Blank(s)	Blank(s)	Blank(s)	Blank(s)	Blank(s)	Blank(s)	Blank(s)	Dead (attributable to this cancer dx)	Alive or dead due to cancer	Unknown	Dead	One primary only	Yes	C15.9-Esophagus, NOS	Blank(s)
1977	85+ years	Female	White	8010/3: Carcinoma, NOS	Unclassified	151	Unknown	Blank(s)	Blank(s)	Blank(s)	Blank(s)	Blank(s)	Blank(s)	Blank(s)	Blank(s)	Blank(s)	Blank(s)	Dead (attributable to this cancer dx)	Alive or dead due to cancer	0	Dead	One primary only	Yes	C15.1-Thoracic esophagus	Blank(s)
1978	78 years	Female	White	8010/3: Carcinoma, NOS	Unclassified	159	Unknown	Blank(s)	Blank(s)	Blank(s)	Blank(s)	Blank(s)	Blank(s)	Blank(s)	Blank(s)	Blank(s)	Blank(s)	Alive or dead of other cause	Dead (attributable to causes other than this cancer dx)	Unknown	Dead	One primary only	Yes	C15.9-Esophagus, NOS	Blank(s)
1993	84 years	Female	White	8070/3: Squamous cell carcinoma, NOS	Unclassified	150	Moderately differentiated; Grade II	Blank(s)	Blank(s)	Blank(s)	Blank(s)	Blank(s)	Blank(s)	Blank(s)	Blank(s)	Blank(s)	Blank(s)	Dead (attributable to this cancer dx)	Alive or dead due to cancer	17	Dead	2nd of 2 or more primaries	No	C15.0-Cervical esophagus	Blank(s)
1978	85+ years	Male	White	8010/3: Carcinoma, NOS	Unclassified	159	Unknown	Blank(s)	Blank(s)	Blank(s)	Blank(s)	Blank(s)	Blank(s)	Blank(s)	Blank(s)	Blank(s)	Blank(s)	Dead (attributable to this cancer dx)	Alive or dead due to cancer	Unknown	Dead	One primary only	Yes	C15.9-Esophagus, NOS	Blank(s)
1980	74 years	Male	Asian or Pacific Islander	8010/3: Carcinoma, NOS	Unclassified	155	Unknown	Blank(s)	Blank(s)	Blank(s)	Blank(s)	Blank(s)	Blank(s)	Blank(s)	Blank(s)	Blank(s)	Blank(s)	Alive or dead of other cause	Dead (attributable to causes other than this cancer dx)	0	Dead	One primary only	Yes	C15.5-Lower third of esophagus	Blank(s)
1981	54 years	Female	White	8070/3: Squamous cell carcinoma, NOS	Unclassified	150	Poorly differentiated; Grade III	Blank(s)	Blank(s)	Blank(s)	Blank(s)	Blank(s)	Blank(s)	Blank(s)	Blank(s)	Blank(s)	Blank(s)	Dead (attributable to this cancer dx)	Alive or dead due to cancer	4	Dead	One primary only	Yes	C15.0-Cervical esophagus	Blank(s)
1975	72 years	Male	White	8070/3: Squamous cell carcinoma, NOS	Unclassified	153	Moderately differentiated; Grade II	Blank(s)	Blank(s)	Blank(s)	Blank(s)	Blank(s)	Blank(s)	Blank(s)	Blank(s)	Blank(s)	Blank(s)	Dead (attributable to this cancer dx)	Alive or dead due to cancer	4	Dead	One primary only	Yes	C15.3-Upper third of esophagus	Blank(s)
1979	59 years	Female	White	8070/3: Squamous cell carcinoma, NOS	Unclassified	158	Unknown	Blank(s)	Blank(s)	Blank(s)	Blank(s)	Blank(s)	Blank(s)	Blank(s)	Blank(s)	Blank(s)	Blank(s)	Dead (attributable to this cancer dx)	Alive or dead due to cancer	12	Dead	One primary only	Yes	C15.8-Overlapping lesion of esophagus	Blank(s)
1981	85+ years	Female	White	8140/3: Adenocarcinoma, NOS	Unclassified	155	Moderately differentiated; Grade II	Blank(s)	Blank(s)	Blank(s)	Blank(s)	Blank(s)	Blank(s)	Blank(s)	Blank(s)	Blank(s)	Blank(s)	Dead (attributable to this cancer dx)	Alive or dead due to cancer	8	Dead	One primary only	Yes	C15.5-Lower third of esophagus	Blank(s)
1975	66 years	Male	White	8070/3: Squamous cell carcinoma, NOS	Unclassified	154	Undifferentiated; anaplastic; Grade IV	Blank(s)	Blank(s)	Blank(s)	Blank(s)	Blank(s)	Blank(s)	Blank(s)	Blank(s)	Blank(s)	Blank(s)	Dead (attributable to this cancer dx)	Alive or dead due to cancer	1	Dead	One primary only	Yes	C15.4-Middle third of esophagus	Blank(s)
1976	58 years	Female	White	8070/3: Squamous cell carcinoma, NOS	Unclassified	154	Undifferentiated; anaplastic; Grade IV	Blank(s)	Blank(s)	Blank(s)	Blank(s)	Blank(s)	Blank(s)	Blank(s)	Blank(s)	Blank(s)	Blank(s)	Dead (attributable to this cancer dx)	Alive or dead due to cancer	11	Dead	One primary only	Yes	C15.4-Middle third of esophagus	Blank(s)
1978	61 years	Male	White	8070/3: Squamous cell carcinoma, NOS	Unclassified	153	Poorly differentiated; Grade III	Blank(s)	Blank(s)	Blank(s)	Blank(s)	Blank(s)	Blank(s)	Blank(s)	Blank(s)	Blank(s)	Blank(s)	Alive or dead of other cause	Dead (attributable to causes other than this cancer dx)	0	Dead	One primary only	Yes	C15.3-Upper third of esophagus	Blank(s)
1981	75 years	Male	White	8041/3: Small cell carcinoma, NOS	Unclassified	154	Undifferentiated; anaplastic; Grade IV	Blank(s)	Blank(s)	Blank(s)	Blank(s)	Blank(s)	Blank(s)	Blank(s)	Blank(s)	Blank(s)	Blank(s)	Dead (attributable to this cancer dx)	Alive or dead due to cancer	0	Dead	One primary only	Yes	C15.4-Middle third of esophagus	Blank(s)
1980	63 years	Female	White	8070/3: Squamous cell carcinoma, NOS	Unclassified	154	Poorly differentiated; Grade III	Blank(s)	Blank(s)	Blank(s)	Blank(s)	Blank(s)	Blank(s)	Blank(s)	Blank(s)	Blank(s)	Blank(s)	Alive or dead of other cause	Dead (attributable to causes other than this cancer dx)	7	Dead	2nd of 2 or more primaries	No	C15.4-Middle third of esophagus	Blank(s)
1976	50 years	Male	White	8070/3: Squamous cell carcinoma, NOS	Unclassified	154	Moderately differentiated; Grade II	Blank(s)	Blank(s)	Blank(s)	Blank(s)	Blank(s)	Blank(s)	Blank(s)	Blank(s)	Blank(s)	Blank(s)	Dead (attributable to this cancer dx)	Alive or dead due to cancer	8	Dead	One primary only	Yes	C15.4-Middle third of esophagus	Blank(s)
1980	82 years	Female	White	8010/3: Carcinoma, NOS	Unclassified	153	Unknown	Blank(s)	Blank(s)	Blank(s)	Blank(s)	Blank(s)	Blank(s)	Blank(s)	Blank(s)	Blank(s)	Blank(s)	Dead (attributable to this cancer dx)	Alive or dead due to cancer	0	Dead	One primary only	Yes	C15.3-Upper third of esophagus	Blank(s)
1979	76 years	Male	White	8010/3: Carcinoma, NOS	Unclassified	159	Unknown	Blank(s)	Blank(s)	Blank(s)	Blank(s)	Blank(s)	Blank(s)	Blank(s)	Blank(s)	Blank(s)	Blank(s)	Dead (attributable to this cancer dx)	Alive or dead due to cancer	Unknown	Dead	One primary only	Yes	C15.9-Esophagus, NOS	Blank(s)
1979	85+ years	Female	White	8010/3: Carcinoma, NOS	Unclassified	159	Unknown	Blank(s)	Blank(s)	Blank(s)	Blank(s)	Blank(s)	Blank(s)	Blank(s)	Blank(s)	Blank(s)	Blank(s)	Dead (attributable to this cancer dx)	Alive or dead due to cancer	Unknown	Dead	One primary only	Yes	C15.9-Esophagus, NOS	Blank(s)
1979	85+ years	Female	White	8140/3: Adenocarcinoma, NOS	Unclassified	154	Unknown	Blank(s)	Blank(s)	Blank(s)	Blank(s)	Blank(s)	Blank(s)	Blank(s)	Blank(s)	Blank(s)	Blank(s)	Dead (attributable to this cancer dx)	Alive or dead due to cancer	3	Dead	One primary only	Yes	C15.4-Middle third of esophagus	Blank(s)
1979	83 years	Male	White	8010/3: Carcinoma, NOS	Unclassified	159	Unknown	Blank(s)	Blank(s)	Blank(s)	Blank(s)	Blank(s)	Blank(s)	Blank(s)	Blank(s)	Blank(s)	Blank(s)	Dead (attributable to this cancer dx)	Alive or dead due to cancer	0	Dead	One primary only	Yes	C15.9-Esophagus, NOS	Blank(s)
1975	69 years	Male	White	8070/3: Squamous cell carcinoma, NOS	Unclassified	155	Undifferentiated; anaplastic; Grade IV	Blank(s)	Blank(s)	Blank(s)	Blank(s)	Blank(s)	Blank(s)	Blank(s)	Blank(s)	Blank(s)	Blank(s)	Dead (attributable to this cancer dx)	Alive or dead due to cancer	1	Dead	One primary only	Yes	C15.5-Lower third of esophagus	Blank(s)
1989	75 years	Female	White	8071/3: Squamous cell carcinoma, keratinizing, NOS	Unclassified	158	Moderately differentiated; Grade II	Blank(s)	Blank(s)	Blank(s)	Blank(s)	Blank(s)	Blank(s)	Blank(s)	Blank(s)	Blank(s)	Blank(s)	Dead (attributable to this cancer dx)	Alive or dead due to cancer	1	Dead	3rd of 3 or more primaries	No	C15.8-Overlapping lesion of esophagus	Blank(s)
1979	44 years	Male	Black	8070/3: Squamous cell carcinoma, NOS	Unclassified	154	Unknown	Blank(s)	Blank(s)	Blank(s)	Blank(s)	Blank(s)	Blank(s)	Blank(s)	Blank(s)	Blank(s)	Blank(s)	Dead (attributable to this cancer dx)	Alive or dead due to cancer	7	Dead	One primary only	Yes	C15.4-Middle third of esophagus	Blank(s)
1981	55 years	Female	White	8070/3: Squamous cell carcinoma, NOS	Unclassified	154	Poorly differentiated; Grade III	Blank(s)	Blank(s)	Blank(s)	Blank(s)	Blank(s)	Blank(s)	Blank(s)	Blank(s)	Blank(s)	Blank(s)	Dead (attributable to this cancer dx)	Alive or dead due to cancer	8	Dead	One primary only	Yes	C15.4-Middle third of esophagus	Blank(s)
1979	81 years	Female	White	8010/3: Carcinoma, NOS	Unclassified	159	Unknown	Blank(s)	Blank(s)	Blank(s)	Blank(s)	Blank(s)	Blank(s)	Blank(s)	Blank(s)	Blank(s)	Blank(s)	Dead (attributable to this cancer dx)	Alive or dead due to cancer	Unknown	Dead	One primary only	Yes	C15.9-Esophagus, NOS	Blank(s)
2008	75 years	Female	White	8071/3: Squamous cell carcinoma, keratinizing, NOS	Unclassified	154	Moderately differentiated; Grade II	50	T2	N1	M1a	Blank(s)	Blank(s)	Blank(s)	Blank(s)	Blank(s)	Blank(s)	Dead (attributable to this cancer dx)	Alive or dead due to cancer	5	Dead	2nd of 2 or more primaries	No	C15.4-Middle third of esophagus	0
1979	83 years	Female	White	8071/3: Squamous cell carcinoma, keratinizing, NOS	Unclassified	155	Poorly differentiated; Grade III	Blank(s)	Blank(s)	Blank(s)	Blank(s)	Blank(s)	Blank(s)	Blank(s)	Blank(s)	Blank(s)	Blank(s)	Dead (attributable to this cancer dx)	Alive or dead due to cancer	13	Dead	One primary only	Yes	C15.5-Lower third of esophagus	Blank(s)
1975	70 years	Female	White	8070/3: Squamous cell carcinoma, NOS	Unclassified	154	Unknown	Blank(s)	Blank(s)	Blank(s)	Blank(s)	Blank(s)	Blank(s)	Blank(s)	Blank(s)	Blank(s)	Blank(s)	Dead (attributable to this cancer dx)	Alive or dead due to cancer	1	Dead	One primary only	Yes	C15.4-Middle third of esophagus	Blank(s)
1975	68 years	Female	White	8070/3: Squamous cell carcinoma, NOS	Unclassified	153	Undifferentiated; anaplastic; Grade IV	Blank(s)	Blank(s)	Blank(s)	Blank(s)	Blank(s)	Blank(s)	Blank(s)	Blank(s)	Blank(s)	Blank(s)	Dead (attributable to this cancer dx)	Alive or dead due to cancer	3	Dead	One primary only	Yes	C15.3-Upper third of esophagus	Blank(s)
1979	63 years	Female	White	8070/3: Squamous cell carcinoma, NOS	Unclassified	154	Moderately differentiated; Grade II	Blank(s)	Blank(s)	Blank(s)	Blank(s)	Blank(s)	Blank(s)	Blank(s)	Blank(s)	Blank(s)	Blank(s)	Dead (attributable to this cancer dx)	Alive or dead due to cancer	0	Dead	2nd of 2 or more primaries	No	C15.4-Middle third of esophagus	Blank(s)
2004	73 years	Male	White	8140/3: Adenocarcinoma, NOS	Unclassified	155	Poorly differentiated; Grade III	999	T1	NX	M1b	Blank(s)	Blank(s)	Blank(s)	Blank(s)	Blank(s)	Blank(s)	Dead (attributable to this cancer dx)	Alive or dead due to cancer	2	Dead	2nd of 2 or more primaries	No	C15.5-Lower third of esophagus	0
1979	58 years	Male	White	8010/3: Carcinoma, NOS	Unclassified	155	Unknown	Blank(s)	Blank(s)	Blank(s)	Blank(s)	Blank(s)	Blank(s)	Blank(s)	Blank(s)	Blank(s)	Blank(s)	Dead (attributable to this cancer dx)	Alive or dead due to cancer	0	Dead	One primary only	Yes	C15.5-Lower third of esophagus	Blank(s)
1975	68 years	Female	White	8070/3: Squamous cell carcinoma, NOS	Unclassified	154	Undifferentiated; anaplastic; Grade IV	Blank(s)	Blank(s)	Blank(s)	Blank(s)	Blank(s)	Blank(s)	Blank(s)	Blank(s)	Blank(s)	Blank(s)	Dead (attributable to this cancer dx)	Alive or dead due to cancer	29	Dead	One primary only	Yes	C15.4-Middle third of esophagus	Blank(s)
1977	63 years	Male	White	8070/3: Squamous cell carcinoma, NOS	Unclassified	155	Moderately differentiated; Grade II	Blank(s)	Blank(s)	Blank(s)	Blank(s)	Blank(s)	Blank(s)	Blank(s)	Blank(s)	Blank(s)	Blank(s)	Dead (attributable to this cancer dx)	Alive or dead due to cancer	10	Dead	2nd of 2 or more primaries	No	C15.5-Lower third of esophagus	Blank(s)
1979	64 years	Female	Black	8070/3: Squamous cell carcinoma, NOS	Unclassified	154	Unknown	Blank(s)	Blank(s)	Blank(s)	Blank(s)	Blank(s)	Blank(s)	Blank(s)	Blank(s)	Blank(s)	Blank(s)	Dead (attributable to this cancer dx)	Alive or dead due to cancer	1	Dead	One primary only	Yes	C15.4-Middle third of esophagus	Blank(s)
1975	76 years	Male	White	8070/3: Squamous cell carcinoma, NOS	Unclassified	154	Poorly differentiated; Grade III	Blank(s)	Blank(s)	Blank(s)	Blank(s)	Blank(s)	Blank(s)	Blank(s)	Blank(s)	Blank(s)	Blank(s)	Dead (attributable to this cancer dx)	Alive or dead due to cancer	6	Dead	One primary only	Yes	C15.4-Middle third of esophagus	Blank(s)
1975	69 years	Male	White	8070/3: Squamous cell carcinoma, NOS	Unclassified	155	Well differentiated; Grade I	Blank(s)	Blank(s)	Blank(s)	Blank(s)	Blank(s)	Blank(s)	Blank(s)	Blank(s)	Blank(s)	Blank(s)	Dead (attributable to this cancer dx)	Alive or dead due to cancer	8	Dead	One primary only	Yes	C15.5-Lower third of esophagus	Blank(s)
1994	63 years	Female	White	8140/3: Adenocarcinoma, NOS	Unclassified	152	Unknown	Blank(s)	Blank(s)	Blank(s)	Blank(s)	Blank(s)	Blank(s)	Blank(s)	Blank(s)	Blank(s)	Blank(s)	Alive or dead of other cause	Dead (attributable to causes other than this cancer dx)	128	Dead	3rd of 3 or more primaries	No	C15.2-Abdominal esophagus	Blank(s)
1977	82 years	Male	White	8070/3: Squamous cell carcinoma, NOS	Unclassified	159	Moderately differentiated; Grade II	Blank(s)	Blank(s)	Blank(s)	Blank(s)	Blank(s)	Blank(s)	Blank(s)	Blank(s)	Blank(s)	Blank(s)	Dead (attributable to this cancer dx)	Alive or dead due to cancer	2	Dead	One primary only	Yes	C15.9-Esophagus, NOS	Blank(s)
1979	73 years	Male	White	8010/3: Carcinoma, NOS	Unclassified	159	Unknown	Blank(s)	Blank(s)	Blank(s)	Blank(s)	Blank(s)	Blank(s)	Blank(s)	Blank(s)	Blank(s)	Blank(s)	Dead (attributable to this cancer dx)	Alive or dead due to cancer	0	Dead	One primary only	Yes	C15.9-Esophagus, NOS	Blank(s)
1979	67 years	Male	White	8070/3: Squamous cell carcinoma, NOS	Unclassified	154	Well differentiated; Grade I	Blank(s)	Blank(s)	Blank(s)	Blank(s)	Blank(s)	Blank(s)	Blank(s)	Blank(s)	Blank(s)	Blank(s)	Dead (attributable to this cancer dx)	Alive or dead due to cancer	0	Dead	One primary only	Yes	C15.4-Middle third of esophagus	Blank(s)
1979	73 years	Male	White	8010/3: Carcinoma, NOS	Unclassified	159	Unknown	Blank(s)	Blank(s)	Blank(s)	Blank(s)	Blank(s)	Blank(s)	Blank(s)	Blank(s)	Blank(s)	Blank(s)	Dead (attributable to this cancer dx)	Alive or dead due to cancer	Unknown	Dead	One primary only	Yes	C15.9-Esophagus, NOS	Blank(s)
1978	71 years	Female	White	8070/3: Squamous cell carcinoma, NOS	Unclassified	154	Poorly differentiated; Grade III	Blank(s)	Blank(s)	Blank(s)	Blank(s)	Blank(s)	Blank(s)	Blank(s)	Blank(s)	Blank(s)	Blank(s)	Dead (attributable to this cancer dx)	Alive or dead due to cancer	3	Dead	One primary only	Yes	C15.4-Middle third of esophagus	Blank(s)
1975	51 years	Female	White	8070/3: Squamous cell carcinoma, NOS	Unclassified	154	Unknown	Blank(s)	Blank(s)	Blank(s)	Blank(s)	Blank(s)	Blank(s)	Blank(s)	Blank(s)	Blank(s)	Blank(s)	Dead (attributable to this cancer dx)	Alive or dead due to cancer	6	Dead	One primary only	Yes	C15.4-Middle third of esophagus	Blank(s)
1978	49 years	Female	White	8070/3: Squamous cell carcinoma, NOS	Unclassified	154	Unknown	Blank(s)	Blank(s)	Blank(s)	Blank(s)	Blank(s)	Blank(s)	Blank(s)	Blank(s)	Blank(s)	Blank(s)	Dead (attributable to this cancer dx)	Alive or dead due to cancer	5	Dead	One primary only	Yes	C15.4-Middle third of esophagus	Blank(s)
1979	85+ years	Male	Black	8010/3: Carcinoma, NOS	Unclassified	159	Unknown	Blank(s)	Blank(s)	Blank(s)	Blank(s)	Blank(s)	Blank(s)	Blank(s)	Blank(s)	Blank(s)	Blank(s)	Dead (attributable to this cancer dx)	Alive or dead due to cancer	0	Dead	One primary only	Yes	C15.9-Esophagus, NOS	Blank(s)
1977	75 years	Male	White	8070/3: Squamous cell carcinoma, NOS	Unclassified	155	Unknown	Blank(s)	Blank(s)	Blank(s)	Blank(s)	Blank(s)	Blank(s)	Blank(s)	Blank(s)	Blank(s)	Blank(s)	Alive or dead of other cause	Dead (attributable to causes other than this cancer dx)	117	Dead	1st of 2 or more primaries	Yes	C15.5-Lower third of esophagus	Blank(s)
1977	63 years	Male	White	8072/3: Squamous cell carcinoma, large cell, nonkeratinizing, NOS	Unclassified	154	Poorly differentiated; Grade III	Blank(s)	Blank(s)	Blank(s)	Blank(s)	Blank(s)	Blank(s)	Blank(s)	Blank(s)	Blank(s)	Blank(s)	Alive or dead of other cause	Dead (attributable to causes other than this cancer dx)	1	Dead	One primary only	Yes	C15.4-Middle third of esophagus	Blank(s)
1978	67 years	Male	White	8070/3: Squamous cell carcinoma, NOS	Unclassified	150	Moderately differentiated; Grade II	Blank(s)	Blank(s)	Blank(s)	Blank(s)	Blank(s)	Blank(s)	Blank(s)	Blank(s)	Blank(s)	Blank(s)	Dead (attributable to this cancer dx)	Alive or dead due to cancer	6	Dead	One primary only	Yes	C15.0-Cervical esophagus	Blank(s)
1979	73 years	Male	White	8070/3: Squamous cell carcinoma, NOS	Unclassified	154	Well differentiated; Grade I	Blank(s)	Blank(s)	Blank(s)	Blank(s)	Blank(s)	Blank(s)	Blank(s)	Blank(s)	Blank(s)	Blank(s)	Dead (attributable to this cancer dx)	Alive or dead due to cancer	5	Dead	One primary only	Yes	C15.4-Middle third of esophagus	Blank(s)
1978	59 years	Male	White	8140/3: Adenocarcinoma, NOS	Unclassified	159	Unknown	Blank(s)	Blank(s)	Blank(s)	Blank(s)	Blank(s)	Blank(s)	Blank(s)	Blank(s)	Blank(s)	Blank(s)	Dead (attributable to this cancer dx)	Alive or dead due to cancer	8	Dead	One primary only	Yes	C15.9-Esophagus, NOS	Blank(s)
1978	55 years	Female	Black	8070/3: Squamous cell carcinoma, NOS	Unclassified	154	Poorly differentiated; Grade III	Blank(s)	Blank(s)	Blank(s)	Blank(s)	Blank(s)	Blank(s)	Blank(s)	Blank(s)	Blank(s)	Blank(s)	Alive or dead of other cause	Dead (attributable to causes other than this cancer dx)	8	Dead	One primary only	Yes	C15.4-Middle third of esophagus	Blank(s)
1975	59 years	Female	White	8070/3: Squamous cell carcinoma, NOS	Unclassified	155	Well differentiated; Grade I	Blank(s)	Blank(s)	Blank(s)	Blank(s)	Blank(s)	Blank(s)	Blank(s)	Blank(s)	Blank(s)	Blank(s)	Dead (attributable to this cancer dx)	Alive or dead due to cancer	18	Dead	One primary only	Yes	C15.5-Lower third of esophagus	Blank(s)
1975	61 years	Female	White	8070/3: Squamous cell carcinoma, NOS	Unclassified	154	Undifferentiated; anaplastic; Grade IV	Blank(s)	Blank(s)	Blank(s)	Blank(s)	Blank(s)	Blank(s)	Blank(s)	Blank(s)	Blank(s)	Blank(s)	Dead (attributable to this cancer dx)	Alive or dead due to cancer	40	Dead	One primary only	Yes	C15.4-Middle third of esophagus	Blank(s)
1975	64 years	Male	White	8070/3: Squamous cell carcinoma, NOS	Unclassified	154	Unknown	Blank(s)	Blank(s)	Blank(s)	Blank(s)	Blank(s)	Blank(s)	Blank(s)	Blank(s)	Blank(s)	Blank(s)	Dead (attributable to this cancer dx)	Alive or dead due to cancer	5	Dead	One primary only	Yes	C15.4-Middle third of esophagus	Blank(s)
1975	69 years	Male	Asian or Pacific Islander	8070/3: Squamous cell carcinoma, NOS	Unclassified	153	Unknown	Blank(s)	Blank(s)	Blank(s)	Blank(s)	Blank(s)	Blank(s)	Blank(s)	Blank(s)	Blank(s)	Blank(s)	Dead (attributable to this cancer dx)	Alive or dead due to cancer	1	Dead	One primary only	Yes	C15.3-Upper third of esophagus	Blank(s)
1979	71 years	Male	White	8070/3: Squamous cell carcinoma, NOS	Unclassified	150	Moderately differentiated; Grade II	Blank(s)	Blank(s)	Blank(s)	Blank(s)	Blank(s)	Blank(s)	Blank(s)	Blank(s)	Blank(s)	Blank(s)	Dead (attributable to this cancer dx)	Alive or dead due to cancer	6	Dead	2nd of 2 or more primaries	No	C15.0-Cervical esophagus	Blank(s)
1975	64 years	Male	White	8140/3: Adenocarcinoma, NOS	Unclassified	154	Unknown	Blank(s)	Blank(s)	Blank(s)	Blank(s)	Blank(s)	Blank(s)	Blank(s)	Blank(s)	Blank(s)	Blank(s)	Dead (attributable to this cancer dx)	Alive or dead due to cancer	5	Dead	One primary only	Yes	C15.4-Middle third of esophagus	Blank(s)
1975	67 years	Male	White	8070/3: Squamous cell carcinoma, NOS	Unclassified	153	Undifferentiated; anaplastic; Grade IV	Blank(s)	Blank(s)	Blank(s)	Blank(s)	Blank(s)	Blank(s)	Blank(s)	Blank(s)	Blank(s)	Blank(s)	Dead (attributable to this cancer dx)	Alive or dead due to cancer	2	Dead	One primary only	Yes	C15.3-Upper third of esophagus	Blank(s)
1975	65 years	Female	Black	8070/3: Squamous cell carcinoma, NOS	Unclassified	154	Unknown	Blank(s)	Blank(s)	Blank(s)	Blank(s)	Blank(s)	Blank(s)	Blank(s)	Blank(s)	Blank(s)	Blank(s)	Dead (attributable to this cancer dx)	Alive or dead due to cancer	0	Dead	One primary only	Yes	C15.4-Middle third of esophagus	Blank(s)
1975	48 years	Male	White	8070/3: Squamous cell carcinoma, NOS	Unclassified	154	Poorly differentiated; Grade III	Blank(s)	Blank(s)	Blank(s)	Blank(s)	Blank(s)	Blank(s)	Blank(s)	Blank(s)	Blank(s)	Blank(s)	Dead (attributable to this cancer dx)	Alive or dead due to cancer	1	Dead	One primary only	Yes	C15.4-Middle third of esophagus	Blank(s)
1975	63 years	Male	Black	8070/3: Squamous cell carcinoma, NOS	Unclassified	155	Undifferentiated; anaplastic; Grade IV	Blank(s)	Blank(s)	Blank(s)	Blank(s)	Blank(s)	Blank(s)	Blank(s)	Blank(s)	Blank(s)	Blank(s)	Dead (attributable to this cancer dx)	Alive or dead due to cancer	28	Dead	One primary only	Yes	C15.5-Lower third of esophagus	Blank(s)
1975	62 years	Male	Black	8070/3: Squamous cell carcinoma, NOS	Unclassified	153	Undifferentiated; anaplastic; Grade IV	Blank(s)	Blank(s)	Blank(s)	Blank(s)	Blank(s)	Blank(s)	Blank(s)	Blank(s)	Blank(s)	Blank(s)	Dead (attributable to this cancer dx)	Alive or dead due to cancer	0	Dead	One primary only	Yes	C15.3-Upper third of esophagus	Blank(s)
1978	77 years	Male	White	8070/3: Squamous cell carcinoma, NOS	Unclassified	155	Poorly differentiated; Grade III	Blank(s)	Blank(s)	Blank(s)	Blank(s)	Blank(s)	Blank(s)	Blank(s)	Blank(s)	Blank(s)	Blank(s)	Alive or dead of other cause	Dead (attributable to causes other than this cancer dx)	6	Dead	2nd of 2 or more primaries	No	C15.5-Lower third of esophagus	Blank(s)
1979	67 years	Male	White	8140/3: Adenocarcinoma, NOS	Unclassified	155	Moderately differentiated; Grade II	Blank(s)	Blank(s)	Blank(s)	Blank(s)	Blank(s)	Blank(s)	Blank(s)	Blank(s)	Blank(s)	Blank(s)	Alive or dead of other cause	Dead (attributable to causes other than this cancer dx)	13	Dead	One primary only	Yes	C15.5-Lower third of esophagus	Blank(s)
1982	67 years	Male	White	8070/3: Squamous cell carcinoma, NOS	Unclassified	159	Moderately differentiated; Grade II	Blank(s)	Blank(s)	Blank(s)	Blank(s)	Blank(s)	Blank(s)	Blank(s)	Blank(s)	Blank(s)	Blank(s)	Alive or dead of other cause	Dead (attributable to causes other than this cancer dx)	16	Dead	2nd of 2 or more primaries	No	C15.9-Esophagus, NOS	Blank(s)
1979	57 years	Female	White	8070/3: Squamous cell carcinoma, NOS	Unclassified	154	Moderately differentiated; Grade II	Blank(s)	Blank(s)	Blank(s)	Blank(s)	Blank(s)	Blank(s)	Blank(s)	Blank(s)	Blank(s)	Blank(s)	Dead (attributable to this cancer dx)	Alive or dead due to cancer	12	Dead	One primary only	Yes	C15.4-Middle third of esophagus	Blank(s)
1979	67 years	Female	Asian or Pacific Islander	8070/3: Squamous cell carcinoma, NOS	Unclassified	154	Moderately differentiated; Grade II	Blank(s)	Blank(s)	Blank(s)	Blank(s)	Blank(s)	Blank(s)	Blank(s)	Blank(s)	Blank(s)	Blank(s)	Dead (missing/unknown COD)	Dead (missing/unknown COD)	4	Dead	One primary only	Yes	C15.4-Middle third of esophagus	Blank(s)
1979	51 years	Male	Black	8070/3: Squamous cell carcinoma, NOS	Unclassified	155	Moderately differentiated; Grade II	Blank(s)	Blank(s)	Blank(s)	Blank(s)	Blank(s)	Blank(s)	Blank(s)	Blank(s)	Blank(s)	Blank(s)	Dead (attributable to this cancer dx)	Alive or dead due to cancer	12	Dead	One primary only	Yes	C15.5-Lower third of esophagus	Blank(s)
1981	60 years	Female	White	8070/3: Squamous cell carcinoma, NOS	Unclassified	155	Poorly differentiated; Grade III	Blank(s)	Blank(s)	Blank(s)	Blank(s)	Blank(s)	Blank(s)	Blank(s)	Blank(s)	Blank(s)	Blank(s)	Dead (attributable to this cancer dx)	Alive or dead due to cancer	7	Dead	One primary only	Yes	C15.5-Lower third of esophagus	Blank(s)
1983	85+ years	Male	White	8070/3: Squamous cell carcinoma, NOS	Unclassified	155	Poorly differentiated; Grade III	Blank(s)	Blank(s)	Blank(s)	Blank(s)	Blank(s)	Blank(s)	Blank(s)	Blank(s)	Blank(s)	Blank(s)	Dead (attributable to this cancer dx)	Alive or dead due to cancer	9	Dead	One primary only	Yes	C15.5-Lower third of esophagus	Blank(s)
1981	70 years	Female	White	8070/3: Squamous cell carcinoma, NOS	Unclassified	154	Moderately differentiated; Grade II	Blank(s)	Blank(s)	Blank(s)	Blank(s)	Blank(s)	Blank(s)	Blank(s)	Blank(s)	Blank(s)	Blank(s)	Dead (attributable to this cancer dx)	Alive or dead due to cancer	4	Dead	One primary only	Yes	C15.4-Middle third of esophagus	Blank(s)
1983	60 years	Female	White	8070/3: Squamous cell carcinoma, NOS	Unclassified	154	Poorly differentiated; Grade III	Blank(s)	Blank(s)	Blank(s)	Blank(s)	Blank(s)	Blank(s)	Blank(s)	Blank(s)	Blank(s)	Blank(s)	Dead (attributable to this cancer dx)	Alive or dead due to cancer	15	Dead	One primary only	Yes	C15.4-Middle third of esophagus	Blank(s)
1982	59 years	Male	Black	8070/3: Squamous cell carcinoma, NOS	Unclassified	155	Moderately differentiated; Grade II	Blank(s)	Blank(s)	Blank(s)	Blank(s)	Blank(s)	Blank(s)	Blank(s)	Blank(s)	Blank(s)	Blank(s)	Dead (attributable to this cancer dx)	Alive or dead due to cancer	2	Dead	One primary only	Yes	C15.5-Lower third of esophagus	Blank(s)
1983	64 years	Male	White	8070/3: Squamous cell carcinoma, NOS	Unclassified	154	Moderately differentiated; Grade II	Blank(s)	Blank(s)	Blank(s)	Blank(s)	Blank(s)	Blank(s)	Blank(s)	Blank(s)	Blank(s)	Blank(s)	Alive or dead of other cause	Dead (attributable to causes other than this cancer dx)	17	Dead	1st of 2 or more primaries	Yes	C15.4-Middle third of esophagus	Blank(s)
1983	46 years	Male	White	8070/3: Squamous cell carcinoma, NOS	Unclassified	155	Poorly differentiated; Grade III	Blank(s)	Blank(s)	Blank(s)	Blank(s)	Blank(s)	Blank(s)	Blank(s)	Blank(s)	Blank(s)	Blank(s)	Dead (attributable to this cancer dx)	Alive or dead due to cancer	5	Dead	One primary only	Yes	C15.5-Lower third of esophagus	Blank(s)
1986	62 years	Male	White	8070/3: Squamous cell carcinoma, NOS	Unclassified	159	Unknown	Blank(s)	Blank(s)	Blank(s)	Blank(s)	Blank(s)	Blank(s)	Blank(s)	Blank(s)	Blank(s)	Blank(s)	Dead (attributable to this cancer dx)	Alive or dead due to cancer	1	Dead	One primary only	Yes	C15.9-Esophagus, NOS	Blank(s)
1982	73 years	Male	White	8070/3: Squamous cell carcinoma, NOS	Unclassified	153	Unknown	Blank(s)	Blank(s)	Blank(s)	Blank(s)	Blank(s)	Blank(s)	Blank(s)	Blank(s)	Blank(s)	Blank(s)	Dead (attributable to this cancer dx)	Alive or dead due to cancer	2	Dead	One primary only	Yes	C15.3-Upper third of esophagus	Blank(s)
1981	65 years	Male	Asian or Pacific Islander	8070/3: Squamous cell carcinoma, NOS	Unclassified	153	Unknown	Blank(s)	Blank(s)	Blank(s)	Blank(s)	Blank(s)	Blank(s)	Blank(s)	Blank(s)	Blank(s)	Blank(s)	Dead (attributable to this cancer dx)	Alive or dead due to cancer	6	Dead	One primary only	Yes	C15.3-Upper third of esophagus	Blank(s)
1983	69 years	Female	White	8070/3: Squamous cell carcinoma, NOS	Unclassified	155	Moderately differentiated; Grade II	Blank(s)	Blank(s)	Blank(s)	Blank(s)	Blank(s)	Blank(s)	Blank(s)	Blank(s)	Blank(s)	Blank(s)	Dead (attributable to this cancer dx)	Alive or dead due to cancer	21	Dead	1st of 2 or more primaries	Yes	C15.5-Lower third of esophagus	Blank(s)
1983	59 years	Female	White	8041/3: Small cell carcinoma, NOS	Unclassified	155	Undifferentiated; anaplastic; Grade IV	Blank(s)	Blank(s)	Blank(s)	Blank(s)	Blank(s)	Blank(s)	Blank(s)	Blank(s)	Blank(s)	Blank(s)	Dead (attributable to this cancer dx)	Alive or dead due to cancer	9	Dead	One primary only	Yes	C15.5-Lower third of esophagus	Blank(s)
1980	75 years	Female	White	8070/3: Squamous cell carcinoma, NOS	Unclassified	154	Poorly differentiated; Grade III	Blank(s)	Blank(s)	Blank(s)	Blank(s)	Blank(s)	Blank(s)	Blank(s)	Blank(s)	Blank(s)	Blank(s)	Dead (attributable to this cancer dx)	Alive or dead due to cancer	12	Dead	One primary only	Yes	C15.4-Middle third of esophagus	Blank(s)
1982	67 years	Female	Black	8070/3: Squamous cell carcinoma, NOS	Unclassified	154	Unknown	Blank(s)	Blank(s)	Blank(s)	Blank(s)	Blank(s)	Blank(s)	Blank(s)	Blank(s)	Blank(s)	Blank(s)	Dead (attributable to this cancer dx)	Alive or dead due to cancer	8	Dead	One primary only	Yes	C15.4-Middle third of esophagus	Blank(s)
1980	52 years	Male	Unknown	8140/3: Adenocarcinoma, NOS	Unclassified	155	Unknown	Blank(s)	Blank(s)	Blank(s)	Blank(s)	Blank(s)	Blank(s)	Blank(s)	Blank(s)	Blank(s)	Blank(s)	Dead (attributable to this cancer dx)	Alive or dead due to cancer	0	Dead	1st of 2 or more primaries	Yes	C15.5-Lower third of esophagus	Blank(s)
2004	85+ years	Female	White	8490/3: Signet ring cell carcinoma	Unclassified	155	Poorly differentiated; Grade III	50	T1	N0	M0	Blank(s)	Blank(s)	Blank(s)	Blank(s)	Blank(s)	Blank(s)	Dead (attributable to this cancer dx)	Alive or dead due to cancer	15	Dead	3rd of 3 or more primaries	No	C15.5-Lower third of esophagus	0
1985	64 years	Female	White	8070/3: Squamous cell carcinoma, NOS	Unclassified	159	Unknown	Blank(s)	Blank(s)	Blank(s)	Blank(s)	Blank(s)	Blank(s)	Blank(s)	Blank(s)	Blank(s)	Blank(s)	Dead (attributable to this cancer dx)	Alive or dead due to cancer	8	Dead	One primary only	Yes	C15.9-Esophagus, NOS	Blank(s)
1987	58 years	Female	White	8071/3: Squamous cell carcinoma, keratinizing, NOS	Unclassified	150	Well differentiated; Grade I	Blank(s)	Blank(s)	Blank(s)	Blank(s)	Blank(s)	Blank(s)	Blank(s)	Blank(s)	Blank(s)	Blank(s)	Dead (attributable to this cancer dx)	Alive or dead due to cancer	8	Dead	One primary only	Yes	C15.0-Cervical esophagus	Blank(s)
1984	64 years	Male	White	8010/3: Carcinoma, NOS	Unclassified	159	Unknown	Blank(s)	Blank(s)	Blank(s)	Blank(s)	Blank(s)	Blank(s)	Blank(s)	Blank(s)	Blank(s)	Blank(s)	Dead (attributable to this cancer dx)	Alive or dead due to cancer	0	Dead	2nd of 2 or more primaries	No	C15.9-Esophagus, NOS	Blank(s)
2001	66 years	Female	White	8010/3: Carcinoma, NOS	Unclassified	155	Poorly differentiated; Grade III	Blank(s)	Blank(s)	Blank(s)	Blank(s)	Blank(s)	Blank(s)	Blank(s)	Blank(s)	Blank(s)	Blank(s)	Alive or dead of other cause	Dead (attributable to causes other than this cancer dx)	149	Dead	2nd of 2 or more primaries	No	C15.5-Lower third of esophagus	0
1984	52 years	Male	Black	8070/3: Squamous cell carcinoma, NOS	Unclassified	151	Unknown	Blank(s)	Blank(s)	Blank(s)	Blank(s)	Blank(s)	Blank(s)	Blank(s)	Blank(s)	Blank(s)	Blank(s)	Dead (attributable to this cancer dx)	Alive or dead due to cancer	8	Dead	One primary only	Yes	C15.1-Thoracic esophagus	Blank(s)
1982	68 years	Male	White	8070/3: Squamous cell carcinoma, NOS	Unclassified	151	Moderately differentiated; Grade II	Blank(s)	Blank(s)	Blank(s)	Blank(s)	Blank(s)	Blank(s)	Blank(s)	Blank(s)	Blank(s)	Blank(s)	Dead (attributable to this cancer dx)	Alive or dead due to cancer	1	Dead	One primary only	Yes	C15.1-Thoracic esophagus	Blank(s)
1987	75 years	Male	White	8070/3: Squamous cell carcinoma, NOS	Unclassified	154	Unknown	Blank(s)	Blank(s)	Blank(s)	Blank(s)	Blank(s)	Blank(s)	Blank(s)	Blank(s)	Blank(s)	Blank(s)	Dead (attributable to this cancer dx)	Alive or dead due to cancer	1	Dead	One primary only	Yes	C15.4-Middle third of esophagus	Blank(s)
1985	60 years	Male	Black	8070/3: Squamous cell carcinoma, NOS	Unclassified	151	Moderately differentiated; Grade II	Blank(s)	Blank(s)	Blank(s)	Blank(s)	Blank(s)	Blank(s)	Blank(s)	Blank(s)	Blank(s)	Blank(s)	Dead (attributable to this cancer dx)	Alive or dead due to cancer	15	Dead	One primary only	Yes	C15.1-Thoracic esophagus	Blank(s)
1982	77 years	Male	White	8070/3: Squamous cell carcinoma, NOS	Unclassified	155	Moderately differentiated; Grade II	Blank(s)	Blank(s)	Blank(s)	Blank(s)	Blank(s)	Blank(s)	Blank(s)	Blank(s)	Blank(s)	Blank(s)	Dead (attributable to this cancer dx)	Alive or dead due to cancer	0	Dead	One primary only	Yes	C15.5-Lower third of esophagus	Blank(s)
2005	81 years	Female	White	8140/3: Adenocarcinoma, NOS	Unclassified	159	Well differentiated; Grade I	999	T4	NX	M0	Blank(s)	Blank(s)	Blank(s)	Blank(s)	Blank(s)	Blank(s)	Dead (attributable to this cancer dx)	Alive or dead due to cancer	0	Dead	3rd of 3 or more primaries	No	C15.9-Esophagus, NOS	0
1986	55 years	Female	Black	8070/3: Squamous cell carcinoma, NOS	Unclassified	158	Unknown	Blank(s)	Blank(s)	Blank(s)	Blank(s)	Blank(s)	Blank(s)	Blank(s)	Blank(s)	Blank(s)	Blank(s)	Dead (attributable to this cancer dx)	Alive or dead due to cancer	0	Dead	One primary only	Yes	C15.8-Overlapping lesion of esophagus	Blank(s)
1987	70 years	Female	White	8071/3: Squamous cell carcinoma, keratinizing, NOS	Unclassified	153	Unknown	Blank(s)	Blank(s)	Blank(s)	Blank(s)	Blank(s)	Blank(s)	Blank(s)	Blank(s)	Blank(s)	Blank(s)	Dead (attributable to this cancer dx)	Alive or dead due to cancer	16	Dead	One primary only	Yes	C15.3-Upper third of esophagus	Blank(s)
1986	72 years	Female	White	8070/3: Squamous cell carcinoma, NOS	Unclassified	155	Poorly differentiated; Grade III	Blank(s)	Blank(s)	Blank(s)	Blank(s)	Blank(s)	Blank(s)	Blank(s)	Blank(s)	Blank(s)	Blank(s)	Dead (attributable to this cancer dx)	Alive or dead due to cancer	1	Dead	One primary only	Yes	C15.5-Lower third of esophagus	Blank(s)
1984	65 years	Male	White	8070/3: Squamous cell carcinoma, NOS	Unclassified	153	Poorly differentiated; Grade III	Blank(s)	Blank(s)	Blank(s)	Blank(s)	Blank(s)	Blank(s)	Blank(s)	Blank(s)	Blank(s)	Blank(s)	Dead (attributable to this cancer dx)	Alive or dead due to cancer	15	Dead	One primary only	Yes	C15.3-Upper third of esophagus	Blank(s)
1987	54 years	Male	Black	8070/3: Squamous cell carcinoma, NOS	Unclassified	155	Well differentiated; Grade I	Blank(s)	Blank(s)	Blank(s)	Blank(s)	Blank(s)	Blank(s)	Blank(s)	Blank(s)	Blank(s)	Blank(s)	Dead (attributable to this cancer dx)	Alive or dead due to cancer	7	Dead	2nd of 2 or more primaries	No	C15.5-Lower third of esophagus	Blank(s)
1986	64 years	Male	Black	8010/3: Carcinoma, NOS	Unclassified	155	Unknown	Blank(s)	Blank(s)	Blank(s)	Blank(s)	Blank(s)	Blank(s)	Blank(s)	Blank(s)	Blank(s)	Blank(s)	Dead (missing/unknown COD)	Dead (missing/unknown COD)	0	Dead	One primary only	Yes	C15.5-Lower third of esophagus	Blank(s)
1983	69 years	Male	White	8070/3: Squamous cell carcinoma, NOS	Unclassified	155	Well differentiated; Grade I	Blank(s)	Blank(s)	Blank(s)	Blank(s)	Blank(s)	Blank(s)	Blank(s)	Blank(s)	Blank(s)	Blank(s)	Alive or dead of other cause	Dead (attributable to causes other than this cancer dx)	11	Dead	One primary only	Yes	C15.5-Lower third of esophagus	Blank(s)
1997	64 years	Male	White	8140/3: Adenocarcinoma, NOS	Unclassified	155	Poorly differentiated; Grade III	Blank(s)	Blank(s)	Blank(s)	Blank(s)	Blank(s)	Blank(s)	Blank(s)	Blank(s)	Blank(s)	Blank(s)	Dead (attributable to this cancer dx)	Alive or dead due to cancer	4	Dead	2nd of 2 or more primaries	No	C15.5-Lower third of esophagus	Blank(s)
1986	79 years	Male	White	8070/3: Squamous cell carcinoma, NOS	Unclassified	155	Poorly differentiated; Grade III	Blank(s)	Blank(s)	Blank(s)	Blank(s)	Blank(s)	Blank(s)	Blank(s)	Blank(s)	Blank(s)	Blank(s)	Dead (attributable to this cancer dx)	Alive or dead due to cancer	7	Dead	One primary only	Yes	C15.5-Lower third of esophagus	Blank(s)
1985	69 years	Male	White	8140/3: Adenocarcinoma, NOS	Unclassified	155	Moderately differentiated; Grade II	Blank(s)	Blank(s)	Blank(s)	Blank(s)	Blank(s)	Blank(s)	Blank(s)	Blank(s)	Blank(s)	Blank(s)	Alive or dead of other cause	Dead (attributable to causes other than this cancer dx)	1	Dead	One primary only	Yes	C15.5-Lower third of esophagus	Blank(s)
1981	70 years	Male	Black	8072/3: Squamous cell carcinoma, large cell, nonkeratinizing, NOS	Unclassified	150	Unknown	Blank(s)	Blank(s)	Blank(s)	Blank(s)	Blank(s)	Blank(s)	Blank(s)	Blank(s)	Blank(s)	Blank(s)	Dead (attributable to this cancer dx)	Alive or dead due to cancer	1	Dead	One primary only	Yes	C15.0-Cervical esophagus	Blank(s)
1984	62 years	Male	Black	8070/3: Squamous cell carcinoma, NOS	Unclassified	154	Moderately differentiated; Grade II	Blank(s)	Blank(s)	Blank(s)	Blank(s)	Blank(s)	Blank(s)	Blank(s)	Blank(s)	Blank(s)	Blank(s)	Dead (attributable to this cancer dx)	Alive or dead due to cancer	1	Dead	One primary only	Yes	C15.4-Middle third of esophagus	Blank(s)
1984	58 years	Female	Black	8070/3: Squamous cell carcinoma, NOS	Unclassified	155	Poorly differentiated; Grade III	Blank(s)	Blank(s)	Blank(s)	Blank(s)	Blank(s)	Blank(s)	Blank(s)	Blank(s)	Blank(s)	Blank(s)	Dead (attributable to this cancer dx)	Alive or dead due to cancer	19	Dead	One primary only	Yes	C15.5-Lower third of esophagus	Blank(s)
1983	73 years	Female	White	8070/3: Squamous cell carcinoma, NOS	Unclassified	154	Moderately differentiated; Grade II	Blank(s)	Blank(s)	Blank(s)	Blank(s)	Blank(s)	Blank(s)	Blank(s)	Blank(s)	Blank(s)	Blank(s)	Dead (attributable to this cancer dx)	Alive or dead due to cancer	0	Dead	One primary only	Yes	C15.4-Middle third of esophagus	Blank(s)
1983	77 years	Female	White	8070/3: Squamous cell carcinoma, NOS	Unclassified	151	Moderately differentiated; Grade II	Blank(s)	Blank(s)	Blank(s)	Blank(s)	Blank(s)	Blank(s)	Blank(s)	Blank(s)	Blank(s)	Blank(s)	Dead (attributable to this cancer dx)	Alive or dead due to cancer	11	Dead	2nd of 2 or more primaries	Yes	C15.1-Thoracic esophagus	Blank(s)
1984	60 years	Male	Black	8071/3: Squamous cell carcinoma, keratinizing, NOS	Unclassified	154	Moderately differentiated; Grade II	Blank(s)	Blank(s)	Blank(s)	Blank(s)	Blank(s)	Blank(s)	Blank(s)	Blank(s)	Blank(s)	Blank(s)	Dead (attributable to this cancer dx)	Alive or dead due to cancer	3	Dead	One primary only	Yes	C15.4-Middle third of esophagus	Blank(s)
1981	43 years	Male	Black	8070/3: Squamous cell carcinoma, NOS	Unclassified	151	Unknown	Blank(s)	Blank(s)	Blank(s)	Blank(s)	Blank(s)	Blank(s)	Blank(s)	Blank(s)	Blank(s)	Blank(s)	Dead (attributable to this cancer dx)	Alive or dead due to cancer	18	Dead	One primary only	Yes	C15.1-Thoracic esophagus	Blank(s)
1983	85+ years	Male	White	8140/3: Adenocarcinoma, NOS	Unclassified	155	Moderately differentiated; Grade II	Blank(s)	Blank(s)	Blank(s)	Blank(s)	Blank(s)	Blank(s)	Blank(s)	Blank(s)	Blank(s)	Blank(s)	Dead (attributable to this cancer dx)	Alive or dead due to cancer	2	Dead	2nd of 2 or more primaries	No	C15.5-Lower third of esophagus	Blank(s)
1980	63 years	Male	White	8070/3: Squamous cell carcinoma, NOS	Unclassified	154	Moderately differentiated; Grade II	Blank(s)	Blank(s)	Blank(s)	Blank(s)	Blank(s)	Blank(s)	Blank(s)	Blank(s)	Blank(s)	Blank(s)	Dead (attributable to this cancer dx)	Alive or dead due to cancer	4	Dead	One primary only	Yes	C15.4-Middle third of esophagus	Blank(s)
1983	46 years	Male	White	8070/3: Squamous cell carcinoma, NOS	Unclassified	154	Unknown	Blank(s)	Blank(s)	Blank(s)	Blank(s)	Blank(s)	Blank(s)	Blank(s)	Blank(s)	Blank(s)	Blank(s)	Dead (attributable to this cancer dx)	Alive or dead due to cancer	8	Dead	2nd of 2 or more primaries	No	C15.4-Middle third of esophagus	Blank(s)
1985	60 years	Female	White	8070/3: Squamous cell carcinoma, NOS	Unclassified	159	Poorly differentiated; Grade III	Blank(s)	Blank(s)	Blank(s)	Blank(s)	Blank(s)	Blank(s)	Blank(s)	Blank(s)	Blank(s)	Blank(s)	Dead (attributable to this cancer dx)	Alive or dead due to cancer	10	Dead	One primary only	Yes	C15.9-Esophagus, NOS	Blank(s)
1992	68 years	Male	White	8070/3: Squamous cell carcinoma, NOS	Unclassified	151	Moderately differentiated; Grade II	Blank(s)	Blank(s)	Blank(s)	Blank(s)	Blank(s)	Blank(s)	Blank(s)	Blank(s)	Blank(s)	Blank(s)	Dead (attributable to this cancer dx)	Alive or dead due to cancer	19	Dead	2nd of 2 or more primaries	No	C15.1-Thoracic esophagus	Blank(s)
1987	57 years	Female	White	8070/3: Squamous cell carcinoma, NOS	Unclassified	154	Unknown	Blank(s)	Blank(s)	Blank(s)	Blank(s)	Blank(s)	Blank(s)	Blank(s)	Blank(s)	Blank(s)	Blank(s)	Dead (attributable to this cancer dx)	Alive or dead due to cancer	28	Dead	One primary only	Yes	C15.4-Middle third of esophagus	Blank(s)
1985	71 years	Male	Black	8071/3: Squamous cell carcinoma, keratinizing, NOS	Unclassified	155	Moderately differentiated; Grade II	Blank(s)	Blank(s)	Blank(s)	Blank(s)	Blank(s)	Blank(s)	Blank(s)	Blank(s)	Blank(s)	Blank(s)	Dead (attributable to this cancer dx)	Alive or dead due to cancer	2	Dead	One primary only	Yes	C15.5-Lower third of esophagus	Blank(s)
1983	58 years	Male	White	8070/3: Squamous cell carcinoma, NOS	Unclassified	153	Moderately differentiated; Grade II	Blank(s)	Blank(s)	Blank(s)	Blank(s)	Blank(s)	Blank(s)	Blank(s)	Blank(s)	Blank(s)	Blank(s)	Dead (attributable to this cancer dx)	Alive or dead due to cancer	4	Dead	One primary only	Yes	C15.3-Upper third of esophagus	Blank(s)
1983	66 years	Male	White	8070/3: Squamous cell carcinoma, NOS	Unclassified	155	Moderately differentiated; Grade II	Blank(s)	Blank(s)	Blank(s)	Blank(s)	Blank(s)	Blank(s)	Blank(s)	Blank(s)	Blank(s)	Blank(s)	Dead (attributable to this cancer dx)	Alive or dead due to cancer	7	Dead	One primary only	Yes	C15.5-Lower third of esophagus	Blank(s)
1996	71 years	Male	White	8010/3: Carcinoma, NOS	Unclassified	153	Unknown	Blank(s)	Blank(s)	Blank(s)	Blank(s)	Blank(s)	Blank(s)	Blank(s)	Blank(s)	Blank(s)	Blank(s)	Alive or dead of other cause	Dead (attributable to causes other than this cancer dx)	2	Dead	2nd of 2 or more primaries	Yes	C15.3-Upper third of esophagus	Blank(s)
1987	79 years	Female	White	8070/3: Squamous cell carcinoma, NOS	Unclassified	155	Moderately differentiated; Grade II	Blank(s)	Blank(s)	Blank(s)	Blank(s)	Blank(s)	Blank(s)	Blank(s)	Blank(s)	Blank(s)	Blank(s)	Alive or dead of other cause	Dead (attributable to causes other than this cancer dx)	47	Dead	One primary only	Yes	C15.5-Lower third of esophagus	Blank(s)
1983	67 years	Female	White	8070/3: Squamous cell carcinoma, NOS	Unclassified	154	Poorly differentiated; Grade III	Blank(s)	Blank(s)	Blank(s)	Blank(s)	Blank(s)	Blank(s)	Blank(s)	Blank(s)	Blank(s)	Blank(s)	Dead (attributable to this cancer dx)	Alive or dead due to cancer	13	Dead	One primary only	Yes	C15.4-Middle third of esophagus	Blank(s)
1987	57 years	Male	White	8070/3: Squamous cell carcinoma, NOS	Unclassified	150	Unknown	Blank(s)	Blank(s)	Blank(s)	Blank(s)	Blank(s)	Blank(s)	Blank(s)	Blank(s)	Blank(s)	Blank(s)	Dead (attributable to this cancer dx)	Alive or dead due to cancer	13	Dead	One primary only	Yes	C15.0-Cervical esophagus	Blank(s)
1983	57 years	Female	Black	8070/3: Squamous cell carcinoma, NOS	Unclassified	154	Unknown	Blank(s)	Blank(s)	Blank(s)	Blank(s)	Blank(s)	Blank(s)	Blank(s)	Blank(s)	Blank(s)	Blank(s)	Dead (attributable to this cancer dx)	Alive or dead due to cancer	11	Dead	One primary only	Yes	C15.4-Middle third of esophagus	Blank(s)
1985	85+ years	Male	White	8010/3: Carcinoma, NOS	Unclassified	159	Unknown	Blank(s)	Blank(s)	Blank(s)	Blank(s)	Blank(s)	Blank(s)	Blank(s)	Blank(s)	Blank(s)	Blank(s)	Dead (missing/unknown COD)	Dead (missing/unknown COD)	2	Dead	One primary only	Yes	C15.9-Esophagus, NOS	Blank(s)
1983	59 years	Male	Black	8071/3: Squamous cell carcinoma, keratinizing, NOS	Unclassified	154	Moderately differentiated; Grade II	Blank(s)	Blank(s)	Blank(s)	Blank(s)	Blank(s)	Blank(s)	Blank(s)	Blank(s)	Blank(s)	Blank(s)	Dead (attributable to this cancer dx)	Alive or dead due to cancer	9	Dead	One primary only	Yes	C15.4-Middle third of esophagus	Blank(s)
1987	59 years	Male	White	8070/3: Squamous cell carcinoma, NOS	Unclassified	151	Unknown	Blank(s)	Blank(s)	Blank(s)	Blank(s)	Blank(s)	Blank(s)	Blank(s)	Blank(s)	Blank(s)	Blank(s)	Dead (attributable to this cancer dx)	Alive or dead due to cancer	10	Dead	One primary only	Yes	C15.1-Thoracic esophagus	Blank(s)
1981	63 years	Male	White	8070/3: Squamous cell carcinoma, NOS	Unclassified	154	Well differentiated; Grade I	Blank(s)	Blank(s)	Blank(s)	Blank(s)	Blank(s)	Blank(s)	Blank(s)	Blank(s)	Blank(s)	Blank(s)	Dead (attributable to this cancer dx)	Alive or dead due to cancer	1	Dead	One primary only	Yes	C15.4-Middle third of esophagus	Blank(s)
1983	81 years	Female	White	8070/3: Squamous cell carcinoma, NOS	Unclassified	153	Poorly differentiated; Grade III	Blank(s)	Blank(s)	Blank(s)	Blank(s)	Blank(s)	Blank(s)	Blank(s)	Blank(s)	Blank(s)	Blank(s)	Dead (attributable to this cancer dx)	Alive or dead due to cancer	26	Dead	One primary only	Yes	C15.3-Upper third of esophagus	Blank(s)
1981	66 years	Female	White	8070/3: Squamous cell carcinoma, NOS	Unclassified	154	Poorly differentiated; Grade III	Blank(s)	Blank(s)	Blank(s)	Blank(s)	Blank(s)	Blank(s)	Blank(s)	Blank(s)	Blank(s)	Blank(s)	Dead (attributable to this cancer dx)	Alive or dead due to cancer	5	Dead	One primary only	Yes	C15.4-Middle third of esophagus	Blank(s)
1987	64 years	Male	White	8140/3: Adenocarcinoma, NOS	Unclassified	155	Poorly differentiated; Grade III	Blank(s)	Blank(s)	Blank(s)	Blank(s)	Blank(s)	Blank(s)	Blank(s)	Blank(s)	Blank(s)	Blank(s)	Dead (attributable to this cancer dx)	Alive or dead due to cancer	8	Dead	1st of 2 or more primaries	Yes	C15.5-Lower third of esophagus	Blank(s)
1987	75 years	Male	White	8070/3: Squamous cell carcinoma, NOS	Unclassified	159	Well differentiated; Grade I	Blank(s)	Blank(s)	Blank(s)	Blank(s)	Blank(s)	Blank(s)	Blank(s)	Blank(s)	Blank(s)	Blank(s)	Dead (attributable to this cancer dx)	Alive or dead due to cancer	1	Dead	One primary only	Yes	C15.9-Esophagus, NOS	Blank(s)
1985	75 years	Male	White	8140/3: Adenocarcinoma, NOS	Unclassified	155	Unknown	Blank(s)	Blank(s)	Blank(s)	Blank(s)	Blank(s)	Blank(s)	Blank(s)	Blank(s)	Blank(s)	Blank(s)	Dead (missing/unknown COD)	Dead (missing/unknown COD)	3	Dead	One primary only	Yes	C15.5-Lower third of esophagus	Blank(s)
1981	53 years	Male	White	8070/3: Squamous cell carcinoma, NOS	Unclassified	154	Unknown	Blank(s)	Blank(s)	Blank(s)	Blank(s)	Blank(s)	Blank(s)	Blank(s)	Blank(s)	Blank(s)	Blank(s)	Dead (attributable to this cancer dx)	Alive or dead due to cancer	12	Dead	One primary only	Yes	C15.4-Middle third of esophagus	Blank(s)
1986	63 years	Female	White	8041/3: Small cell carcinoma, NOS	Unclassified	153	Undifferentiated; anaplastic; Grade IV	Blank(s)	Blank(s)	Blank(s)	Blank(s)	Blank(s)	Blank(s)	Blank(s)	Blank(s)	Blank(s)	Blank(s)	Dead (attributable to this cancer dx)	Alive or dead due to cancer	9	Dead	2nd of 2 or more primaries	No	C15.3-Upper third of esophagus	Blank(s)
1984	63 years	Male	White	8070/3: Squamous cell carcinoma, NOS	Unclassified	154	Moderately differentiated; Grade II	Blank(s)	Blank(s)	Blank(s)	Blank(s)	Blank(s)	Blank(s)	Blank(s)	Blank(s)	Blank(s)	Blank(s)	Dead (attributable to this cancer dx)	Alive or dead due to cancer	5	Dead	One primary only	Yes	C15.4-Middle third of esophagus	Blank(s)
1987	42 years	Male	White	8070/3: Squamous cell carcinoma, NOS	Unclassified	154	Moderately differentiated; Grade II	Blank(s)	Blank(s)	Blank(s)	Blank(s)	Blank(s)	Blank(s)	Blank(s)	Blank(s)	Blank(s)	Blank(s)	Dead (attributable to this cancer dx)	Alive or dead due to cancer	1	Dead	One primary only	Yes	C15.4-Middle third of esophagus	Blank(s)
1984	67 years	Female	White	8560/3: Adenosquamous carcinoma	Unclassified	153	Poorly differentiated; Grade III	Blank(s)	Blank(s)	Blank(s)	Blank(s)	Blank(s)	Blank(s)	Blank(s)	Blank(s)	Blank(s)	Blank(s)	Dead (attributable to this cancer dx)	Alive or dead due to cancer	1	Dead	One primary only	Yes	C15.3-Upper third of esophagus	Blank(s)
1981	51 years	Female	White	8070/3: Squamous cell carcinoma, NOS	Unclassified	154	Unknown	Blank(s)	Blank(s)	Blank(s)	Blank(s)	Blank(s)	Blank(s)	Blank(s)	Blank(s)	Blank(s)	Blank(s)	Dead (attributable to this cancer dx)	Alive or dead due to cancer	2	Dead	One primary only	Yes	C15.4-Middle third of esophagus	Blank(s)
1986	79 years	Male	White	8012/3: Large cell carcinoma, NOS	Unclassified	155	Undifferentiated; anaplastic; Grade IV	Blank(s)	Blank(s)	Blank(s)	Blank(s)	Blank(s)	Blank(s)	Blank(s)	Blank(s)	Blank(s)	Blank(s)	Dead (attributable to this cancer dx)	Alive or dead due to cancer	6	Dead	One primary only	Yes	C15.5-Lower third of esophagus	Blank(s)
1985	69 years	Female	White	8070/3: Squamous cell carcinoma, NOS	Unclassified	154	Moderately differentiated; Grade II	Blank(s)	Blank(s)	Blank(s)	Blank(s)	Blank(s)	Blank(s)	Blank(s)	Blank(s)	Blank(s)	Blank(s)	Dead (attributable to this cancer dx)	Alive or dead due to cancer	7	Dead	One primary only	Yes	C15.4-Middle third of esophagus	Blank(s)
1991	85+ years	Male	White	8070/3: Squamous cell carcinoma, NOS	Unclassified	159	Unknown	Blank(s)	Blank(s)	Blank(s)	Blank(s)	Blank(s)	Blank(s)	Blank(s)	Blank(s)	Blank(s)	Blank(s)	Dead (attributable to this cancer dx)	Alive or dead due to cancer	2	Dead	2nd of 2 or more primaries	No	C15.9-Esophagus, NOS	Blank(s)
1983	69 years	Male	White	8070/3: Squamous cell carcinoma, NOS	Unclassified	154	Well differentiated; Grade I	Blank(s)	Blank(s)	Blank(s)	Blank(s)	Blank(s)	Blank(s)	Blank(s)	Blank(s)	Blank(s)	Blank(s)	Dead (attributable to this cancer dx)	Alive or dead due to cancer	9	Dead	One primary only	Yes	C15.4-Middle third of esophagus	Blank(s)
1984	67 years	Male	White	8010/3: Carcinoma, NOS	Unclassified	154	Poorly differentiated; Grade III	Blank(s)	Blank(s)	Blank(s)	Blank(s)	Blank(s)	Blank(s)	Blank(s)	Blank(s)	Blank(s)	Blank(s)	Dead (attributable to this cancer dx)	Alive or dead due to cancer	1	Dead	One primary only	Yes	C15.4-Middle third of esophagus	Blank(s)
1981	84 years	Male	White	8070/3: Squamous cell carcinoma, NOS	Unclassified	154	Moderately differentiated; Grade II	Blank(s)	Blank(s)	Blank(s)	Blank(s)	Blank(s)	Blank(s)	Blank(s)	Blank(s)	Blank(s)	Blank(s)	Dead (attributable to this cancer dx)	Alive or dead due to cancer	4	Dead	One primary only	Yes	C15.4-Middle third of esophagus	Blank(s)
1983	78 years	Male	White	8070/3: Squamous cell carcinoma, NOS	Unclassified	154	Poorly differentiated; Grade III	Blank(s)	Blank(s)	Blank(s)	Blank(s)	Blank(s)	Blank(s)	Blank(s)	Blank(s)	Blank(s)	Blank(s)	Dead (attributable to this cancer dx)	Alive or dead due to cancer	8	Dead	One primary only	Yes	C15.4-Middle third of esophagus	Blank(s)
1999	78 years	Female	White	8070/3: Squamous cell carcinoma, NOS	Unclassified	159	Unknown	Blank(s)	Blank(s)	Blank(s)	Blank(s)	Blank(s)	Blank(s)	Blank(s)	Blank(s)	Blank(s)	Blank(s)	Dead (attributable to this cancer dx)	Alive or dead due to cancer	0	Dead	2nd of 2 or more primaries	No	C15.9-Esophagus, NOS	0
1984	75 years	Male	White	8070/3: Squamous cell carcinoma, NOS	Unclassified	153	Unknown	Blank(s)	Blank(s)	Blank(s)	Blank(s)	Blank(s)	Blank(s)	Blank(s)	Blank(s)	Blank(s)	Blank(s)	Dead (attributable to this cancer dx)	Alive or dead due to cancer	3	Dead	One primary only	Yes	C15.3-Upper third of esophagus	Blank(s)
1987	67 years	Female	White	8070/3: Squamous cell carcinoma, NOS	Unclassified	155	Moderately differentiated; Grade II	Blank(s)	Blank(s)	Blank(s)	Blank(s)	Blank(s)	Blank(s)	Blank(s)	Blank(s)	Blank(s)	Blank(s)	Dead (attributable to this cancer dx)	Alive or dead due to cancer	0	Dead	One primary only	Yes	C15.5-Lower third of esophagus	Blank(s)
1984	60 years	Male	Black	8070/3: Squamous cell carcinoma, NOS	Unclassified	154	Poorly differentiated; Grade III	Blank(s)	Blank(s)	Blank(s)	Blank(s)	Blank(s)	Blank(s)	Blank(s)	Blank(s)	Blank(s)	Blank(s)	Dead (attributable to this cancer dx)	Alive or dead due to cancer	3	Dead	One primary only	Yes	C15.4-Middle third of esophagus	Blank(s)
1997	78 years	Female	White	8140/3: Adenocarcinoma, NOS	Unclassified	151	Undifferentiated; anaplastic; Grade IV	Blank(s)	Blank(s)	Blank(s)	Blank(s)	Blank(s)	Blank(s)	Blank(s)	Blank(s)	Blank(s)	Blank(s)	Dead (attributable to this cancer dx)	Alive or dead due to cancer	0	Dead	3rd of 3 or more primaries	No	C15.1-Thoracic esophagus	Blank(s)
1986	68 years	Female	White	8042/3: Oat cell carcinoma	Unclassified	154	Unknown	Blank(s)	Blank(s)	Blank(s)	Blank(s)	Blank(s)	Blank(s)	Blank(s)	Blank(s)	Blank(s)	Blank(s)	Dead (attributable to this cancer dx)	Alive or dead due to cancer	23	Dead	One primary only	Yes	C15.4-Middle third of esophagus	Blank(s)
1984	83 years	Female	White	8070/3: Squamous cell carcinoma, NOS	Unclassified	154	Moderately differentiated; Grade II	Blank(s)	Blank(s)	Blank(s)	Blank(s)	Blank(s)	Blank(s)	Blank(s)	Blank(s)	Blank(s)	Blank(s)	Dead (attributable to this cancer dx)	Alive or dead due to cancer	2	Dead	One primary only	Yes	C15.4-Middle third of esophagus	Blank(s)
1987	66 years	Female	White	8140/3: Adenocarcinoma, NOS	Unclassified	155	Poorly differentiated; Grade III	Blank(s)	Blank(s)	Blank(s)	Blank(s)	Blank(s)	Blank(s)	Blank(s)	Blank(s)	Blank(s)	Blank(s)	Dead (attributable to this cancer dx)	Alive or dead due to cancer	0	Dead	One primary only	Yes	C15.5-Lower third of esophagus	Blank(s)
1984	65 years	Male	White	8070/3: Squamous cell carcinoma, NOS	Unclassified	155	Undifferentiated; anaplastic; Grade IV	Blank(s)	Blank(s)	Blank(s)	Blank(s)	Blank(s)	Blank(s)	Blank(s)	Blank(s)	Blank(s)	Blank(s)	Dead (attributable to this cancer dx)	Alive or dead due to cancer	6	Dead	One primary only	Yes	C15.5-Lower third of esophagus	Blank(s)
1984	64 years	Male	Asian or Pacific Islander	8070/3: Squamous cell carcinoma, NOS	Unclassified	158	Unknown	Blank(s)	Blank(s)	Blank(s)	Blank(s)	Blank(s)	Blank(s)	Blank(s)	Blank(s)	Blank(s)	Blank(s)	Dead (attributable to this cancer dx)	Alive or dead due to cancer	15	Dead	One primary only	Yes	C15.8-Overlapping lesion of esophagus	Blank(s)
1982	59 years	Male	Black	8071/3: Squamous cell carcinoma, keratinizing, NOS	Unclassified	155	Unknown	Blank(s)	Blank(s)	Blank(s)	Blank(s)	Blank(s)	Blank(s)	Blank(s)	Blank(s)	Blank(s)	Blank(s)	Dead (attributable to this cancer dx)	Alive or dead due to cancer	3	Dead	One primary only	Yes	C15.5-Lower third of esophagus	Blank(s)
1984	65 years	Female	Black	8070/3: Squamous cell carcinoma, NOS	Unclassified	154	Moderately differentiated; Grade II	Blank(s)	Blank(s)	Blank(s)	Blank(s)	Blank(s)	Blank(s)	Blank(s)	Blank(s)	Blank(s)	Blank(s)	Alive or dead of other cause	Dead (attributable to causes other than this cancer dx)	6	Dead	One primary only	Yes	C15.4-Middle third of esophagus	Blank(s)
1987	61 years	Female	White	8070/3: Squamous cell carcinoma, NOS	Unclassified	155	Unknown	Blank(s)	Blank(s)	Blank(s)	Blank(s)	Blank(s)	Blank(s)	Blank(s)	Blank(s)	Blank(s)	Blank(s)	Dead (attributable to this cancer dx)	Alive or dead due to cancer	4	Dead	One primary only	Yes	C15.5-Lower third of esophagus	Blank(s)
1985	75 years	Female	White	8070/3: Squamous cell carcinoma, NOS	Unclassified	159	Well differentiated; Grade I	Blank(s)	Blank(s)	Blank(s)	Blank(s)	Blank(s)	Blank(s)	Blank(s)	Blank(s)	Blank(s)	Blank(s)	Alive or dead of other cause	Dead (attributable to causes other than this cancer dx)	14	Dead	One primary only	Yes	C15.9-Esophagus, NOS	Blank(s)
1987	68 years	Male	White	8070/3: Squamous cell carcinoma, NOS	Unclassified	154	Unknown	Blank(s)	Blank(s)	Blank(s)	Blank(s)	Blank(s)	Blank(s)	Blank(s)	Blank(s)	Blank(s)	Blank(s)	Dead (attributable to this cancer dx)	Alive or dead due to cancer	9	Dead	One primary only	Yes	C15.4-Middle third of esophagus	Blank(s)
1982	82 years	Male	White	8070/3: Squamous cell carcinoma, NOS	Unclassified	154	Poorly differentiated; Grade III	Blank(s)	Blank(s)	Blank(s)	Blank(s)	Blank(s)	Blank(s)	Blank(s)	Blank(s)	Blank(s)	Blank(s)	Dead (attributable to this cancer dx)	Alive or dead due to cancer	3	Dead	One primary only	Yes	C15.4-Middle third of esophagus	Blank(s)
1981	66 years	Male	White	8041/3: Small cell carcinoma, NOS	Unclassified	155	Unknown	Blank(s)	Blank(s)	Blank(s)	Blank(s)	Blank(s)	Blank(s)	Blank(s)	Blank(s)	Blank(s)	Blank(s)	Dead (attributable to this cancer dx)	Alive or dead due to cancer	2	Dead	One primary only	Yes	C15.5-Lower third of esophagus	Blank(s)
1990	83 years	Female	White	8070/3: Squamous cell carcinoma, NOS	Unclassified	159	Unknown	Blank(s)	Blank(s)	Blank(s)	Blank(s)	Blank(s)	Blank(s)	Blank(s)	Blank(s)	Blank(s)	Blank(s)	Dead (attributable to this cancer dx)	Alive or dead due to cancer	17	Dead	2nd of 2 or more primaries	No	C15.9-Esophagus, NOS	Blank(s)
1986	85+ years	Male	White	8010/3: Carcinoma, NOS	Unclassified	159	Unknown	Blank(s)	Blank(s)	Blank(s)	Blank(s)	Blank(s)	Blank(s)	Blank(s)	Blank(s)	Blank(s)	Blank(s)	Alive or dead of other cause	Dead (attributable to causes other than this cancer dx)	3	Dead	One primary only	Yes	C15.9-Esophagus, NOS	Blank(s)
1981	71 years	Female	White	8070/3: Squamous cell carcinoma, NOS	Unclassified	155	Poorly differentiated; Grade III	Blank(s)	Blank(s)	Blank(s)	Blank(s)	Blank(s)	Blank(s)	Blank(s)	Blank(s)	Blank(s)	Blank(s)	Dead (attributable to this cancer dx)	Alive or dead due to cancer	32	Dead	One primary only	Yes	C15.5-Lower third of esophagus	Blank(s)
1984	66 years	Male	White	8140/3: Adenocarcinoma, NOS	Unclassified	155	Moderately differentiated; Grade II	Blank(s)	Blank(s)	Blank(s)	Blank(s)	Blank(s)	Blank(s)	Blank(s)	Blank(s)	Blank(s)	Blank(s)	Dead (attributable to this cancer dx)	Alive or dead due to cancer	34	Dead	One primary only	Yes	C15.5-Lower third of esophagus	Blank(s)
1983	74 years	Male	White	8070/3: Squamous cell carcinoma, NOS	Unclassified	159	Well differentiated; Grade I	Blank(s)	Blank(s)	Blank(s)	Blank(s)	Blank(s)	Blank(s)	Blank(s)	Blank(s)	Blank(s)	Blank(s)	Dead (attributable to this cancer dx)	Alive or dead due to cancer	0	Dead	2nd of 2 or more primaries	No	C15.9-Esophagus, NOS	Blank(s)
1985	68 years	Female	Asian or Pacific Islander	8070/3: Squamous cell carcinoma, NOS	Unclassified	158	Poorly differentiated; Grade III	Blank(s)	Blank(s)	Blank(s)	Blank(s)	Blank(s)	Blank(s)	Blank(s)	Blank(s)	Blank(s)	Blank(s)	Dead (attributable to this cancer dx)	Alive or dead due to cancer	3	Dead	One primary only	Yes	C15.8-Overlapping lesion of esophagus	Blank(s)
1981	45 years	Male	White	8140/3: Adenocarcinoma, NOS	Unclassified	155	Unknown	Blank(s)	Blank(s)	Blank(s)	Blank(s)	Blank(s)	Blank(s)	Blank(s)	Blank(s)	Blank(s)	Blank(s)	Dead (missing/unknown COD)	Dead (missing/unknown COD)	10	Dead	One primary only	Yes	C15.5-Lower third of esophagus	Blank(s)
1986	78 years	Female	White	8070/3: Squamous cell carcinoma, NOS	Unclassified	155	Well differentiated; Grade I	Blank(s)	Blank(s)	Blank(s)	Blank(s)	Blank(s)	Blank(s)	Blank(s)	Blank(s)	Blank(s)	Blank(s)	Dead (attributable to this cancer dx)	Alive or dead due to cancer	10	Dead	One primary only	Yes	C15.5-Lower third of esophagus	Blank(s)
1986	60 years	Male	White	8140/3: Adenocarcinoma, NOS	Unclassified	152	Moderately differentiated; Grade II	Blank(s)	Blank(s)	Blank(s)	Blank(s)	Blank(s)	Blank(s)	Blank(s)	Blank(s)	Blank(s)	Blank(s)	Alive or dead of other cause	Dead (attributable to causes other than this cancer dx)	182	Dead	One primary only	Yes	C15.2-Abdominal esophagus	Blank(s)
1981	33 years	Male	White	8070/3: Squamous cell carcinoma, NOS	Unclassified	155	Unknown	Blank(s)	Blank(s)	Blank(s)	Blank(s)	Blank(s)	Blank(s)	Blank(s)	Blank(s)	Blank(s)	Blank(s)	Alive or dead of other cause	Dead (attributable to causes other than this cancer dx)	103	Dead	One primary only	Yes	C15.5-Lower third of esophagus	Blank(s)
1984	60 years	Female	White	8071/3: Squamous cell carcinoma, keratinizing, NOS	Unclassified	155	Moderately differentiated; Grade II	Blank(s)	Blank(s)	Blank(s)	Blank(s)	Blank(s)	Blank(s)	Blank(s)	Blank(s)	Blank(s)	Blank(s)	Dead (attributable to this cancer dx)	Alive or dead due to cancer	11	Dead	One primary only	Yes	C15.5-Lower third of esophagus	Blank(s)
1986	73 years	Male	White	8070/3: Squamous cell carcinoma, NOS	Unclassified	154	Moderately differentiated; Grade II	Blank(s)	Blank(s)	Blank(s)	Blank(s)	Blank(s)	Blank(s)	Blank(s)	Blank(s)	Blank(s)	Blank(s)	Dead (attributable to this cancer dx)	Alive or dead due to cancer	1	Dead	One primary only	Yes	C15.4-Middle third of esophagus	Blank(s)
2004	80 years	Male	White	8560/3: Adenosquamous carcinoma	Unclassified	154	Poorly differentiated; Grade III	25	T1	N1	M0	Blank(s)	Blank(s)	Blank(s)	Blank(s)	Blank(s)	Blank(s)	Dead (attributable to this cancer dx)	Alive or dead due to cancer	9	Dead	2nd of 2 or more primaries	No	C15.4-Middle third of esophagus	52
1985	79 years	Male	White	8010/3: Carcinoma, NOS	Unclassified	159	Unknown	Blank(s)	Blank(s)	Blank(s)	Blank(s)	Blank(s)	Blank(s)	Blank(s)	Blank(s)	Blank(s)	Blank(s)	Dead (attributable to this cancer dx)	Alive or dead due to cancer	1	Dead	One primary only	Yes	C15.9-Esophagus, NOS	Blank(s)
1981	81 years	Male	Asian or Pacific Islander	8070/3: Squamous cell carcinoma, NOS	Unclassified	155	Moderately differentiated; Grade II	Blank(s)	Blank(s)	Blank(s)	Blank(s)	Blank(s)	Blank(s)	Blank(s)	Blank(s)	Blank(s)	Blank(s)	Dead (attributable to this cancer dx)	Alive or dead due to cancer	3	Dead	One primary only	Yes	C15.5-Lower third of esophagus	Blank(s)
2004	63 years	Female	White	8140/3: Adenocarcinoma, NOS	Unclassified	155	Moderately differentiated; Grade II	999	T1	NX	M1b	Blank(s)	Blank(s)	Blank(s)	Blank(s)	Blank(s)	Blank(s)	Dead (attributable to this cancer dx)	Alive or dead due to cancer	21	Dead	2nd of 2 or more primaries	Yes	C15.5-Lower third of esophagus	0
1987	71 years	Male	White	8140/3: Adenocarcinoma, NOS	Unclassified	158	Poorly differentiated; Grade III	Blank(s)	Blank(s)	Blank(s)	Blank(s)	Blank(s)	Blank(s)	Blank(s)	Blank(s)	Blank(s)	Blank(s)	Dead (attributable to this cancer dx)	Alive or dead due to cancer	3	Dead	One primary only	Yes	C15.8-Overlapping lesion of esophagus	Blank(s)
1987	68 years	Male	White	8070/3: Squamous cell carcinoma, NOS	Unclassified	150	Moderately differentiated; Grade II	Blank(s)	Blank(s)	Blank(s)	Blank(s)	Blank(s)	Blank(s)	Blank(s)	Blank(s)	Blank(s)	Blank(s)	Dead (attributable to this cancer dx)	Alive or dead due to cancer	0	Dead	One primary only	Yes	C15.0-Cervical esophagus	Blank(s)
1986	75 years	Male	Black	8010/3: Carcinoma, NOS	Unclassified	153	Unknown	Blank(s)	Blank(s)	Blank(s)	Blank(s)	Blank(s)	Blank(s)	Blank(s)	Blank(s)	Blank(s)	Blank(s)	Dead (attributable to this cancer dx)	Alive or dead due to cancer	1	Dead	One primary only	Yes	C15.3-Upper third of esophagus	Blank(s)
1987	74 years	Male	Black	8070/3: Squamous cell carcinoma, NOS	Unclassified	155	Unknown	Blank(s)	Blank(s)	Blank(s)	Blank(s)	Blank(s)	Blank(s)	Blank(s)	Blank(s)	Blank(s)	Blank(s)	Dead (attributable to this cancer dx)	Alive or dead due to cancer	7	Dead	One primary only	Yes	C15.5-Lower third of esophagus	Blank(s)
1983	77 years	Female	White	8070/3: Squamous cell carcinoma, NOS	Unclassified	159	Poorly differentiated; Grade III	Blank(s)	Blank(s)	Blank(s)	Blank(s)	Blank(s)	Blank(s)	Blank(s)	Blank(s)	Blank(s)	Blank(s)	Alive or dead of other cause	Dead (attributable to causes other than this cancer dx)	0	Dead	2nd of 2 or more primaries	No	C15.9-Esophagus, NOS	Blank(s)
1983	48 years	Male	Black	8070/3: Squamous cell carcinoma, NOS	Unclassified	158	Poorly differentiated; Grade III	Blank(s)	Blank(s)	Blank(s)	Blank(s)	Blank(s)	Blank(s)	Blank(s)	Blank(s)	Blank(s)	Blank(s)	Dead (attributable to this cancer dx)	Alive or dead due to cancer	1	Dead	One primary only	Yes	C15.8-Overlapping lesion of esophagus	Blank(s)
1981	73 years	Female	Black	8020/3: Carcinoma, undifferentiated, NOS	Unclassified	153	Undifferentiated; anaplastic; Grade IV	Blank(s)	Blank(s)	Blank(s)	Blank(s)	Blank(s)	Blank(s)	Blank(s)	Blank(s)	Blank(s)	Blank(s)	Dead (attributable to this cancer dx)	Alive or dead due to cancer	0	Dead	One primary only	Yes	C15.3-Upper third of esophagus	Blank(s)
1984	59 years	Male	White	8070/3: Squamous cell carcinoma, NOS	Unclassified	150	Moderately differentiated; Grade II	Blank(s)	Blank(s)	Blank(s)	Blank(s)	Blank(s)	Blank(s)	Blank(s)	Blank(s)	Blank(s)	Blank(s)	Dead (missing/unknown COD)	Dead (missing/unknown COD)	10	Dead	One primary only	Yes	C15.0-Cervical esophagus	Blank(s)
1977	85+ years	Male	Asian or Pacific Islander	8010/3: Carcinoma, NOS	Unclassified	155	Unknown	Blank(s)	Blank(s)	Blank(s)	Blank(s)	Blank(s)	Blank(s)	Blank(s)	Blank(s)	Blank(s)	Blank(s)	Dead (missing/unknown COD)	Dead (missing/unknown COD)	1	Dead	One primary only	Yes	C15.5-Lower third of esophagus	Blank(s)
1986	53 years	Male	White	8012/3: Large cell carcinoma, NOS	Unclassified	155	Poorly differentiated; Grade III	Blank(s)	Blank(s)	Blank(s)	Blank(s)	Blank(s)	Blank(s)	Blank(s)	Blank(s)	Blank(s)	Blank(s)	Alive or dead of other cause	Dead (attributable to causes other than this cancer dx)	3	Dead	One primary only	Yes	C15.5-Lower third of esophagus	Blank(s)
1984	65 years	Male	White	8140/3: Adenocarcinoma, NOS	Unclassified	155	Poorly differentiated; Grade III	Blank(s)	Blank(s)	Blank(s)	Blank(s)	Blank(s)	Blank(s)	Blank(s)	Blank(s)	Blank(s)	Blank(s)	Dead (missing/unknown COD)	Dead (missing/unknown COD)	20	Dead	One primary only	Yes	C15.5-Lower third of esophagus	Blank(s)
1987	73 years	Male	White	8070/3: Squamous cell carcinoma, NOS	Unclassified	155	Moderately differentiated; Grade II	Blank(s)	Blank(s)	Blank(s)	Blank(s)	Blank(s)	Blank(s)	Blank(s)	Blank(s)	Blank(s)	Blank(s)	Dead (attributable to this cancer dx)	Alive or dead due to cancer	17	Dead	One primary only	Yes	C15.5-Lower third of esophagus	Blank(s)
1987	63 years	Male	White	8070/3: Squamous cell carcinoma, NOS	Unclassified	159	Poorly differentiated; Grade III	Blank(s)	Blank(s)	Blank(s)	Blank(s)	Blank(s)	Blank(s)	Blank(s)	Blank(s)	Blank(s)	Blank(s)	Dead (attributable to this cancer dx)	Alive or dead due to cancer	22	Dead	One primary only	Yes	C15.9-Esophagus, NOS	Blank(s)
1983	74 years	Male	White	8070/3: Squamous cell carcinoma, NOS	Unclassified	154	Unknown	Blank(s)	Blank(s)	Blank(s)	Blank(s)	Blank(s)	Blank(s)	Blank(s)	Blank(s)	Blank(s)	Blank(s)	Alive or dead of other cause	Dead (attributable to causes other than this cancer dx)	17	Dead	One primary only	Yes	C15.4-Middle third of esophagus	Blank(s)
1982	74 years	Female	Asian or Pacific Islander	8070/3: Squamous cell carcinoma, NOS	Unclassified	155	Poorly differentiated; Grade III	Blank(s)	Blank(s)	Blank(s)	Blank(s)	Blank(s)	Blank(s)	Blank(s)	Blank(s)	Blank(s)	Blank(s)	Dead (attributable to this cancer dx)	Alive or dead due to cancer	6	Dead	One primary only	Yes	C15.5-Lower third of esophagus	Blank(s)
1986	55 years	Male	Asian or Pacific Islander	8070/3: Squamous cell carcinoma, NOS	Unclassified	155	Well differentiated; Grade I	Blank(s)	Blank(s)	Blank(s)	Blank(s)	Blank(s)	Blank(s)	Blank(s)	Blank(s)	Blank(s)	Blank(s)	Dead (attributable to this cancer dx)	Alive or dead due to cancer	3	Dead	One primary only	Yes	C15.5-Lower third of esophagus	Blank(s)
[truncated: 48,342 more rows]
